# Supplementary material for: Single cell transcriptome profiling reveals cutaneous immune microenvironment remodeling by photodynamic therapy in photoaged skin
Source: Front Immunol. 2023 Jun 19;14:1183709. doi: 10.3389/fimmu.2023.1183709 (PMC10315469; doi:10.3389/fimmu.2023.1183709)
Supplement: Supplementary file 4 [file DataSheet_1.zip]

Archive with 3 entries (2 files):
- data/
- data/immunecells_meta_data.csv
- data/RNA_counts.csv
