# Supplementary material for: Single cell transcriptome profiling reveals cutaneous immune microenvironment remodeling by photodynamic therapy in photoaged skin
Source: Front Immunol. 2023 Jun 19;14:1183709. doi: 10.3389/fimmu.2023.1183709 (PMC10315469; doi:10.3389/fimmu.2023.1183709)
Supplement: Supplementary file 4 [file DataSheet_1.zip › data/immunecells_meta_data.csv]

	orig.ident	nCount_RNA	nFeature_RNA	Stage	S.Score	G2M.Score	percent.mt	percent.ribo	percent.HB	seurat_clusters	Cell.type	Sample
XXQ0_AAACCCAAGGTGCGAT-1	XXQ0	1780	800	Con	0.0408409703972983	0.0386079062462466	9.15730337078652	8.42696629213483	0	3	DC	S1.Con
XXQ0_AAGTACCCACAAATCC-1	XXQ0	3411	1062	Con	-0.0330097174619756	0.0542259836505705	5.21841102316036	16.2708883025506	0	0	MC	S1.Con
XXQ0_AAGTCGTCACGATAGG-1	XXQ0	1028	582	Con	-0.00938657231324044	-0.0206895946574088	6.03112840466926	18.9688715953307	0	0	MC	S1.Con
XXQ0_AATGGCTCATGGCCCA-1	XXQ0	4158	1669	Con	-0.0198593164299788	0.0224481919589774	4.32900432900433	20.8994708994709	0	1	TC	S1.Con
XXQ0_ACACAGTAGGTTCTAC-1	XXQ0	1331	507	Con	-0.0133300841723932	0.0237108478248778	3.98196844477836	30.8790383170548	0.150262960180316	0	MC	S1.Con
XXQ0_ACACGCGAGTCACACT-1	XXQ0	12106	2584	Con	-0.0377435357398742	-0.00819836657555097	2.64331736329093	30.0016520733521	0	3	DC	S1.Con
XXQ0_ACCATTTTCGCTACAA-1	XXQ0	1145	655	Con	-0.00154169461084952	0.109293311738483	6.46288209606987	17.7292576419214	0	0	MC	S1.Con
XXQ0_ACCCTTGCAAGACGGT-1	XXQ0	3898	1468	Con	-0.0666636962897027	0.0581376005315775	7.20882503848127	11.4930733709595	0	1	TC	S1.Con
XXQ0_ACGGAAGCAGCGTTGC-1	XXQ0	1616	753	Con	-0.0646795428141989	-0.0448506702215891	14.5420792079208	9.9009900990099	0	0	MC	S1.Con
XXQ0_ACTTAGGTCGATACGT-1	XXQ0	2725	917	Con	0.0203453464884941	0.0289120444464079	3.48623853211009	12.4770642201835	0	0	MC	S1.Con
XXQ0_AGCTTCCCACGGTGCT-1	XXQ0	2401	1037	Con	0.0876503127296488	-0.0109483937650713	10.4956268221574	9.4960433152853	0	1	TC	S1.Con
XXQ0_AGGACTTTCGTGGACC-1	XXQ0	5464	1505	Con	0.102126521858448	0.0623768879096247	5.72840409956076	32.1376281112738	0	0	MC	S1.Con
XXQ0_AGGTCTAGTCATAACC-1	XXQ0	1311	535	Con	0.00760799015203858	-0.0182784246876914	6.33104500381388	23.5697940503432	0	0	MC	S1.Con
XXQ0_AGTAACCGTATCGAGG-1	XXQ0	1574	608	Con	-0.00685827291906287	-0.0245502229133364	8.89453621346887	26.8106734434562	0	3	DC	S1.Con
XXQ0_AGTCACACAAGCGCTC-1	XXQ0	925	531	Con	-0.00403438672042473	-0.0134287013269762	7.13513513513514	18.1621621621622	0	0	MC	S1.Con
XXQ0_AGTCTCCTCTGGTGGC-1	XXQ0	24000	4185	Con	0.00400378776227171	0.0330670547170588	3.47916666666667	22.3166666666667	0.00416666666666667	3	DC	S1.Con
XXQ0_AGTGACTCACATTCGA-1	XXQ0	2923	1023	Con	0.00881243190787026	0.0202066384207909	2.0184741703729	15.9425248032843	0	0	MC	S1.Con
XXQ0_ATACTTCGTCAGACGA-1	XXQ0	3213	1133	Con	-0.0624416394293198	-0.0277515799384241	3.64145658263305	33.3644568938687	0	0	MC	S1.Con
XXQ0_ATTCAGGCACTGGCGT-1	XXQ0	3364	1300	Con	0.0255363574726913	0.0654100824634771	4.96432818073722	24.3162901307967	0	1	TC	S1.Con
XXQ0_ATTCCATAGGCGTCCT-1	XXQ0	1445	712	Con	-0.00322129724447782	0.0084854790364167	4.29065743944637	13.840830449827	0	1	TC	S1.Con
XXQ0_CAATCGACAAATGGCG-1	XXQ0	2726	1028	Con	-0.0180223561204349	0.020706623595981	5.75935436537051	6.71313279530448	0	2	Mø	S1.Con
XXQ0_CACAACACAGAACTAA-1	XXQ0	1641	678	Con	-0.0547360619600884	0.00396986283809064	2.98598415600244	19.0127970749543	0	0	MC	S1.Con
XXQ0_CACACAAAGTTGGAGC-1	XXQ0	1253	613	Con	0.0380157510771263	0.0662117621851372	13.9664804469274	12.2905027932961	0	0	MC	S1.Con
XXQ0_CACAGATCAGTGCCTG-1	XXQ0	1590	903	Con	-0.0445461186171564	-0.0203192019600319	6.41509433962264	11.3836477987421	0	1	TC	S1.Con
XXQ0_CAGGTATAGCTACAAA-1	XXQ0	2137	806	Con	-0.071192078673861	0.104373435635893	1.4506317267197	17.3139915769771	0	0	MC	S1.Con
XXQ0_CATACCCTCTCTTAAC-1	XXQ0	1021	520	Con	-0.0487688517073393	0.125870054854219	3.81978452497551	24.5837414299706	0	0	MC	S1.Con
XXQ0_CATACTTAGGAGACCT-1	XXQ0	1363	834	Con	-0.00659538155279366	0.00710410347865933	2.64123257520176	12.2523844460748	0	0	MC	S1.Con
XXQ0_CATCCGTGTAACTGCT-1	XXQ0	1827	725	Con	-0.0603613344518379	0.00357173468071692	5.47345374931582	19.8139025725233	0	0	MC	S1.Con
XXQ0_CATGCCTTCATTACGG-1	XXQ0	10727	2367	Con	-0.0541122440885702	0.0058940548794475	1.37969609396849	28.6473384916566	0	3	DC	S1.Con
XXQ0_CATGCGGCAGCGGTCT-1	XXQ0	3490	1324	Con	-0.0802038408975132	-0.01753216715503	3.9541547277937	23.810888252149	0	1	TC	S1.Con
XXQ0_CATTGCCGTTACGTAC-1	XXQ0	5447	1782	Con	0.0679689057440693	0.0611657563100129	5.04865063337617	23.9581420965669	0	1	TC	S1.Con
XXQ0_CATTGTTCAGTCAGTT-1	XXQ0	1874	952	Con	0.0073107426235698	0.0526486672081816	4.53575240128068	19.6371398078975	0	0	MC	S1.Con
XXQ0_CCACCATGTCGGTAAG-1	XXQ0	9705	2898	Con	-0.0474183290064428	-0.0291247836062278	6.64605873261206	18.753219989696	0	3	DC	S1.Con
XXQ0_CCCATTGCATCAGTGT-1	XXQ0	6572	2092	Con	-0.0284768302162083	-0.0205604499600175	5.64516129032258	25.2434570906878	0	0	MC	S1.Con
XXQ0_CCCGGAACAACGACTT-1	XXQ0	2943	1248	Con	-0.0578871773229569	0.0461748716349756	8.15494393476045	10.1257220523276	0	3	DC	S1.Con
XXQ0_CCGAACGCAGGTCAGA-1	XXQ0	1412	518	Con	-0.00178161878455175	0.0730944366848483	5.1699716713881	27.8328611898017	0	0	MC	S1.Con
XXQ0_CCGATGGCACTCTGCT-1	XXQ0	2050	729	Con	-0.0110963578562151	-0.0101659534995818	3.1219512195122	25.9512195121951	0	0	MC	S1.Con
XXQ0_CCGGGTAAGTACAGCG-1	XXQ0	1176	541	Con	-0.0072257563361634	-0.059398326813506	6.71768707482993	23.469387755102	0	0	MC	S1.Con
XXQ0_CCTCCTCCATGTGACT-1	XXQ0	8264	2276	Con	-0.00329899386971097	0.111679819465732	2.49273959341723	23.7536302032914	0	1	TC	S1.Con
XXQ0_CCTGCATCAGTTCACA-1	XXQ0	1420	590	Con	0.00116545163893031	0.0343236083910734	4.92957746478873	18.6619718309859	0	0	MC	S1.Con
XXQ0_CGCAGGTCAACGAGGT-1	XXQ0	1646	783	Con	-0.057814244136295	0.117454773635231	8.68772782503038	10.2065613608748	0	0	MC	S1.Con
XXQ0_CGCGTGAGTCTACAAC-1	XXQ0	12174	2775	Con	0.0355164249101297	0.066956694256785	2.31641202562839	16.8720223426976	0	3	DC	S1.Con
XXQ0_CGGAGAAAGCGATGAC-1	XXQ0	1499	658	Con	-0.0554034850664185	0.00707671034155016	11.8745830553702	22.5483655770514	0	0	MC	S1.Con
XXQ0_CGTAGTACAACCTAAC-1	XXQ0	1524	571	Con	0.0610307028367136	0.0523243484132932	4.92125984251969	15.6167979002625	0.131233595800525	0	MC	S1.Con
XXQ0_CGTAGTAGTAACTTCG-1	XXQ0	6663	2398	Con	0.291553449361089	0.275795809516083	6.96383010655861	11.1211166141378	0	3	DC	S1.Con
XXQ0_CGTGATAGTAGCGCTC-1	XXQ0	15200	2885	Con	-0.00540328814897496	0.180615369270277	2.44736842105263	26.75	0.00657894736842105	3	DC	S1.Con
XXQ0_CGTTGGGGTACCTATG-1	XXQ0	4142	1383	Con	-0.0028865112810766	-0.0251986305074382	3.45243843553839	14.4133268952197	0	3	DC	S1.Con
XXQ0_CTACATTGTGCATGTT-1	XXQ0	4718	1923	Con	-0.0197941708826141	0.0277276769025506	3.79398050021195	18.8215345485375	0	1	TC	S1.Con
XXQ0_CTATCCGTCTCATGGA-1	XXQ0	2835	990	Con	-0.0733345670465923	-0.0308098037268486	4.72663139329806	28.9241622574956	0	1	TC	S1.Con
XXQ0_CTCACTGTCCTGCCAT-1	XXQ0	1802	797	Con	-0.0260902494170206	-0.033334829979124	5.16093229744728	15.9822419533851	0	0	MC	S1.Con
XXQ0_CTCATCGTCCTCACGT-1	XXQ0	1007	588	Con	-9.75465948223342e-05	-0.0129054361756061	5.4617676266137	16.9811320754717	0	0	MC	S1.Con
XXQ0_CTCATCGTCCTCCACA-1	XXQ0	1865	783	Con	-0.0558256023232611	-0.0735761789740348	8.9544235924933	11.3672922252011	0	0	MC	S1.Con
XXQ0_CTCCGATGTACGACTT-1	XXQ0	1517	683	Con	-0.0160453606916119	-0.064490603809918	3.8233355306526	26.4337508239947	0	0	MC	S1.Con
XXQ0_CTGCAGGAGCGACTGA-1	XXQ0	2256	977	Con	-0.0630153929995238	0.00298124650258916	17.2872340425532	9.66312056737589	0	0	MC	S1.Con
XXQ0_CTGTGAAAGTCATGCT-1	XXQ0	2187	831	Con	0.0747183088401442	0.00144872845023565	6.31001371742112	7.81893004115226	0	3	DC	S1.Con
XXQ0_CTTCGGTGTCGATTTG-1	XXQ0	3702	1281	Con	-0.0564194682357719	0.0267233141197475	9.37331172339276	26.1750405186386	0	0	MC	S1.Con
XXQ0_GAGCCTGCATGCCGGT-1	XXQ0	1234	675	Con	-0.0715892123759903	0.0453919630534571	8.50891410048622	18.0713128038898	0	1	TC	S1.Con
XXQ0_GAGCTGCGTATCTCTT-1	XXQ0	1222	505	Con	-0.0401168257875343	-0.0557754808045026	3.0278232405892	30.1963993453355	0	0	MC	S1.Con
XXQ0_GAGTCATCAAAGCTCT-1	XXQ0	1977	671	Con	-0.0247617812692029	0.0263579459787344	4.19828022255943	27.1117855336368	0	0	MC	S1.Con
XXQ0_GAGTTTGAGTCTGCGC-1	XXQ0	4159	1525	Con	-0.0340365138086639	0.0412187679685627	2.13993748497235	12.695359461409	0	0	MC	S1.Con
XXQ0_GATCGTAGTTCTTGCC-1	XXQ0	3014	1353	Con	0.0244890701479024	-0.0187249604855171	6.56934306569343	11.5461181154612	0.033178500331785	3	DC	S1.Con
XXQ0_GCAACCGTCATGCATG-1	XXQ0	1530	583	Con	-0.00144576546425708	0.0168338126676627	12.0915032679739	27.0588235294118	0	3	DC	S1.Con
XXQ0_GCCAGGTTCCCACAGG-1	XXQ0	8246	2673	Con	-0.0889562977576148	-0.0107700847771049	4.32937181663837	17.9966044142615	0	3	DC	S1.Con
XXQ0_GCCCGAAGTGAGTAGC-1	XXQ0	2894	1084	Con	-0.0350043585776932	0.0508371324399754	3.4899792674499	13.6489288182446	0	3	DC	S1.Con
XXQ0_GCCGATGAGCAGGCAT-1	XXQ0	1869	681	Con	0.0444870220690857	0.00168381171241366	7.00909577314072	15.7838416265383	0	0	MC	S1.Con
XXQ0_GGAGAACAGAGATTCA-1	XXQ0	998	569	Con	0.00615387930282162	0.0341418416864838	5.91182364729459	10.7214428857715	0.100200400801603	0	MC	S1.Con
XXQ0_GGCACGTTCTAGAGCT-1	XXQ0	6187	1946	Con	-0.0720841787522306	-0.013771274983265	3.3457249070632	22.838209148214	0	3	DC	S1.Con
XXQ0_GGGACCTAGGCGACAT-1	XXQ0	1813	667	Con	-0.00227895854880307	0.0794545090043057	5.29509100937672	21.2906784335356	0	0	MC	S1.Con
XXQ0_GGGAGTAGTTCTTCAT-1	XXQ0	1058	539	Con	-0.0510296561179621	-0.0603508914441632	10.586011342155	19.7542533081285	0	0	MC	S1.Con
XXQ0_GGGCGTTAGGGTACAC-1	XXQ0	4060	1230	Con	0.0144455969244873	-0.005336643950956	6.47783251231527	12.1674876847291	0	3	DC	S1.Con
XXQ0_GGGTGAAAGTTGTCAC-1	XXQ0	1162	625	Con	-0.0183511533628767	0.0677929362838005	8.77796901893287	12.4784853700516	0	0	MC	S1.Con
XXQ0_GGGTGTCAGGGCAATC-1	XXQ0	1428	575	Con	-0.00384839561562327	-0.0180844891520936	4.13165266106443	25.6302521008403	0	0	MC	S1.Con
XXQ0_GGTCTGGAGACTCATC-1	XXQ0	1560	653	Con	-0.0685133875946694	-0.0598595606414755	4.55128205128205	18.0769230769231	0	0	MC	S1.Con
XXQ0_GGTGGCTGTGAAAGTT-1	XXQ0	974	544	Con	-0.000435775929164314	0.0790469329710686	6.36550308008214	10.3696098562628	0	0	MC	S1.Con
XXQ0_GGTTAACAGATGCTAA-1	XXQ0	1495	799	Con	-0.0289861835837089	-0.0332770784068534	4.61538461538462	23.3444816053512	0	0	MC	S1.Con
XXQ0_GTACAACTCACCTTAT-1	XXQ0	1210	582	Con	-0.0545659919663667	-0.0270854801608641	4.62809917355372	20.7438016528926	0	0	MC	S1.Con
XXQ0_GTGAGCCGTCACTGAT-1	XXQ0	18683	3172	Con	0.00221406053666121	0.154203757601324	2.2908526467912	27.1262645185463	0.00535245945511963	3	DC	S1.Con
XXQ0_GTTACGACAGCCCAGT-1	XXQ0	16950	3533	Con	-0.0361896228118323	-0.0158333861321704	1.79351032448378	13.9351032448378	0	3	DC	S1.Con
XXQ0_GTTAGACCATGAATAG-1	XXQ0	4695	1752	Con	0.0802696010311038	0.0678470891020855	8.79659211927583	20.0638977635783	0.0212992545260916	1	TC	S1.Con
XXQ0_GTTGTAGGTAGTGTGG-1	XXQ0	1779	764	Con	-0.0662621392182659	0.00989945888487368	3.37268128161889	15.5143338954469	0	0	MC	S1.Con
XXQ0_TAAGCCAGTTTCGACA-1	XXQ0	1260	592	Con	-0.0563276391188661	-0.0661387139180788	3.41269841269841	22.9365079365079	0.0793650793650794	0	MC	S1.Con
XXQ0_TAATTCCTCTCTGACC-1	XXQ0	6202	1749	Con	0.0114523016916114	0.1976949610379	3.75685262818446	3.11189938729442	0	3	DC	S1.Con
XXQ0_TACCCGTGTCGCTTGG-1	XXQ0	13330	2988	Con	0.0061070356379785	0.00360230919587036	2.97824456114029	24.4711177794449	0	3	DC	S1.Con
XXQ0_TACTGCCCAAGAGATT-1	XXQ0	2288	650	Con	-0.00473444948156439	0.00893289719682562	4.98251748251748	30.7255244755245	0.0437062937062937	0	MC	S1.Con
XXQ0_TACTTCAGTAAGGCTG-1	XXQ0	6826	2370	Con	0.265889126606019	0.23263796330378	7.73513038382655	12.7014356870788	0	3	DC	S1.Con
XXQ0_TAGGGTTCAGCTACTA-1	XXQ0	2191	917	Con	0.0173885426670491	-0.0376505490174938	3.97078959379279	20.4016430853492	0	0	MC	S1.Con
XXQ0_TCACTCGTCCATAGGT-1	XXQ0	3529	1414	Con	0.02594839511266	-0.0176816111995589	5.355624822896	23.7461037120997	0	0	MC	S1.Con
XXQ0_TCAGGTACAAGACGAC-1	XXQ0	1458	575	Con	0.00389146761921114	-0.0582366997902789	5.69272976680384	18.3127572016461	0	0	MC	S1.Con
XXQ0_TCATGCCCAGAGCTAG-1	XXQ0	1184	646	Con	0.0411257893465749	0.00166148991981187	6.41891891891892	22.2128378378378	0	1	TC	S1.Con
XXQ0_TCATGCCTCTTTCCGG-1	XXQ0	7241	1882	Con	-0.0750928515439392	0.0343277774451392	4.30879712746858	12.8297196519818	0	3	DC	S1.Con
XXQ0_TCCACGTCAGGTCAAG-1	XXQ0	1679	951	Con	-0.0465626477208076	-0.0781952988479611	13.222156045265	6.90887432995831	0	3	DC	S1.Con
XXQ0_TCCTCCCTCGTCTACC-1	XXQ0	19323	4725	Con	-0.000327802035183899	-0.0316973006078371	5.28903379392434	12.001242043161	0	2	Mø	S1.Con
XXQ0_TCGAAGTAGAGCAACC-1	XXQ0	1049	523	Con	0.00285017480478204	-0.0476957539559137	4.19447092469018	21.5443279313632	0	0	MC	S1.Con
XXQ0_TCGGGTGAGCATTGTC-1	XXQ0	2393	988	Con	0.0709235947597733	0.0160349120663334	8.2741328875888	26.4103635603845	0.0835770998746344	0	MC	S1.Con
XXQ0_TCGGGTGTCTAGGCCG-1	XXQ0	6322	1977	Con	0.0112085810236933	0.0745816522334166	7.21290730781398	25.403353369187	0	0	MC	S1.Con
XXQ0_TCTACATGTTCAGCGC-1	XXQ0	2298	799	Con	-0.0558935602439564	-0.0171790037397407	4.26457789382071	24.4995648389904	0	1	TC	S1.Con
XXQ0_TCTACATTCCATATGG-1	XXQ0	2435	1019	Con	0.00400294979009534	0.121915123928235	8.13141683778234	7.47433264887064	0	1	TC	S1.Con
XXQ0_TCTGCCAAGTCAACAA-1	XXQ0	9551	2514	Con	0.026322495203047	0.0486352428258803	3.497016019265	17.4222594492723	0	3	DC	S1.Con
XXQ0_TGAACGTAGCAAGCCA-1	XXQ0	3885	1400	Con	-0.0111558266422268	0.102735414551954	3.14028314028314	23.9124839124839	0	1	TC	S1.Con
XXQ0_TGAGCATTCGGCTTGG-1	XXQ0	1478	731	Con	-0.0773025469734863	0.016105507575569	1.42083897158322	20.5006765899865	0	0	MC	S1.Con
XXQ0_TGCTTGCTCTGTGCGG-1	XXQ0	2967	995	Con	-0.0656487336709569	0.0114729061678665	2.02224469160768	16.3127738456353	0	0	MC	S1.Con
XXQ0_TGTAACGGTAGCGTAG-1	XXQ0	1168	536	Con	-0.00402783419653967	-0.0673602523522862	7.4486301369863	26.1130136986301	0	0	MC	S1.Con
XXQ0_TGTCCACAGGGACCAT-1	XXQ0	1975	814	Con	-0.0635530496935343	0.0241962939048442	4.86075949367089	11.6455696202532	0	5	Treg	S1.Con
XXQ0_TGTCCACAGGGAGGGT-1	XXQ0	1269	525	Con	-0.0408870984529375	0.0890979331859172	4.25531914893617	21.1977935382191	0	0	MC	S1.Con
XXQ0_TGTCCACTCCAACACA-1	XXQ0	8235	2518	Con	-0.107129492654949	-0.0496435500229995	3.82513661202186	20.6435944140862	0	3	DC	S1.Con
XXQ0_TGTTGAGAGGTACAGC-1	XXQ0	1019	515	Con	0.00373207779917454	0.0093189702080206	3.43473994111874	27.2816486751717	0	0	MC	S1.Con
XXQ0_TGTTGGAGTATGTGTC-1	XXQ0	10967	2542	Con	-0.0123675895884966	0.085421911542087	5.44360353788639	17.1788091547369	0	3	DC	S1.Con
XXQ0_TTACTGTTCCGTGCGA-1	XXQ0	1753	903	Con	0.00771997326863892	-0.0889303577494784	13.5196805476326	5.76155162578437	0	3	DC	S1.Con
XXQ0_TTAGGCAAGCACACAG-1	XXQ0	2158	657	Con	-0.0497462443112304	-0.0217825778590899	6.85820203892493	30.1204819277108	0	0	MC	S1.Con
XXQ0_TTATTGCTCACCTTAT-1	XXQ0	2219	830	Con	-0.0243857680626817	0.0807857094378188	6.94006309148265	18.6119873817035	0	0	MC	S1.Con
XXQ0_TTCAATCCAGTGGTGA-1	XXQ0	1798	692	Con	0.041877011401104	-0.023668068848809	4.83870967741935	24.0823136818687	0	0	MC	S1.Con
XXQ0_TTCAGGACAAGAGTTA-1	XXQ0	4340	1603	Con	0.13457711757309	0.0478710392412182	6.12903225806452	6.72811059907834	0	3	DC	S1.Con
XXQ0_TTCAGGACACACCTGG-1	XXQ0	5584	1654	Con	0.00963656946169596	0.0723199212492017	4.79942693409742	26.7908309455587	0	0	MC	S1.Con
XXQ0_TTCTAACTCGTTTACT-1	XXQ0	4332	1344	Con	-0.0925297791947445	-0.0124749970778421	3.11634349030471	15.1431209602955	0	3	DC	S1.Con
XXQ0_TTCTAGTTCCGTCCTA-1	XXQ0	1321	683	Con	-0.0243994821129254	0.0489592980777189	5.29901589704769	13.2475397426192	0	0	MC	S1.Con
XXQ0_TTCTTCCAGAACGTGC-1	XXQ0	10782	3073	Con	-0.0261609698945486	-0.00854223052436545	3.67278797996661	17.492116490447	0	3	DC	S1.Con
XXQ0_TTCTTCCGTCAATGGG-1	XXQ0	1195	652	Con	-0.0114578821308519	-0.00490806842112515	5.18828451882845	17.2384937238494	0	0	MC	S1.Con
XXQ0_TTGAGTGGTACCTAGT-1	XXQ0	11473	3166	Con	-0.0379291798867592	-0.0142030848175368	5.18608907870653	20.8489497080101	0	3	DC	S1.Con
XXQ0_TTGGGATCATAGATCC-1	XXQ0	4202	1418	Con	-0.0332671091131786	0.0164328426987174	6.73488814850071	21.1089957163256	0	1	TC	S1.Con
XXQ0_TTGTGGACATCTCAAG-1	XXQ0	4690	1510	Con	0.0121173895681907	0.079351108674567	4.73347547974414	29.9360341151386	0	1	TC	S1.Con
XXQ0_TTTCATGGTTGTGGCC-1	XXQ0	31593	5068	Con	-0.038484498340463	0.000465365373977206	2.84556705599342	25.8316715728168	0	3	DC	S1.Con
XXQ0_TTTGGAGCAATCCAGT-1	XXQ0	1294	609	Con	-0.0138423820908851	-0.0597098957980522	4.09582689335394	22.1792890262751	0	0	MC	S1.Con
XXQ2_AAACCCAGTATTTCCT-1	XXQ2	1212	578	1W	-0.0612117179103494	-0.0192364987379657	0.165016501650165	32.7557755775578	0.33003300330033	2	Mø	S1.1W
XXQ2_AAACGAAAGACCACGA-1	XXQ2	33024	4086	1W	-0.0327123635059268	0.0513441145110509	1.92284399224806	36.1312984496124	0.0030281007751938	6	LC	S1.1W
XXQ2_AAACGAAAGATCGGTG-1	XXQ2	4788	1225	1W	-0.0142281337353789	0.0472171013476509	1.6499582289056	37.155388471178	0	1	TC	S1.1W
XXQ2_AAAGAACAGCCGGATA-1	XXQ2	15485	2522	1W	-0.0903956401364999	-0.000607757864669239	2.2925411688731	19.4381659670649	0.00645786244752987	3	DC	S1.1W
XXQ2_AAAGAACTCACAAGGG-1	XXQ2	5313	1445	1W	-0.0109092403066462	-0.0204737217322461	5.75945793337098	25.0329380764163	0.0376435159043855	1	TC	S1.1W
XXQ2_AAAGAACTCGACTCCT-1	XXQ2	4479	1088	1W	-0.00610740376906192	-0.0159607062389042	8.48403661531592	45.5682071891047	0	0	MC	S1.1W
XXQ2_AAAGTGACATAGGCGA-1	XXQ2	2765	1013	1W	0.0562345871877641	0.0554676506984197	3.97830018083183	25.3887884267631	0.0361663652802893	1	TC	S1.1W
XXQ2_AAATGGAAGTACCCTA-1	XXQ2	6539	2040	1W	-0.0619639936911641	0.0623460777521016	4.23612173115155	12.3719223122802	0	2	Mø	S1.1W
XXQ2_AACAAAGAGCATGTTC-1	XXQ2	4296	1315	1W	0.0324990963991383	0.0417145033326103	2.04841713221601	37.3836126629423	0	1	TC	S1.1W
XXQ2_AACAACCGTGCAATGG-1	XXQ2	6631	2050	1W	0.0168472708250808	-0.0182539749242371	5.94178856884331	18.0515759312321	0	2	Mø	S1.1W
XXQ2_AACAAGATCTTCGATT-1	XXQ2	3537	1218	1W	0.0381975690238965	0.157400703655437	3.08170766186033	34.4359626802375	0	1	TC	S1.1W
XXQ2_AACACACCAAAGGCAC-1	XXQ2	18140	2498	1W	-0.088542016085487	-0.00408335074204784	2.01764057331863	25.9592061742007	0	3	DC	S1.1W
XXQ2_AACACACTCTATCGGA-1	XXQ2	4302	1437	1W	-0.00673306427244721	0.148406851537072	2.60344026034403	17.9218967921897	0	5	Treg	S1.1W
XXQ2_AACAGGGCATCTCGTC-1	XXQ2	3659	1180	1W	-0.0711830560552822	0.154815499272005	2.43235856791473	29.1609729434272	0	1	TC	S1.1W
XXQ2_AACAGGGTCGTAGAGG-1	XXQ2	2424	865	1W	-0.0583215019976462	0.0701136097961955	2.51650165016502	27.8052805280528	0	1	TC	S1.1W
XXQ2_AACCACACATATGAAG-1	XXQ2	4904	1634	1W	0.01607529160818	0.0124877914928437	4.057911908646	13.2952691680261	0	2	Mø	S1.1W
XXQ2_AACCATGCATGATGCT-1	XXQ2	2840	1104	1W	-0.0305700662283063	-0.0322980078862699	2.92253521126761	28.3098591549296	0	1	TC	S1.1W
XXQ2_AACCCAAAGGCAGGGA-1	XXQ2	3725	1337	1W	-0.0229523010928312	0.112825139289464	3.89261744966443	26.255033557047	0.0536912751677852	1	TC	S1.1W
XXQ2_AACCCAACAACTGGTT-1	XXQ2	3895	1391	1W	0.0646788774189669	0.0321999231640456	2.56739409499358	20.6931964056483	0	1	TC	S1.1W
XXQ2_AACCTTTTCCTAGCCT-1	XXQ2	8888	2476	1W	-0.0597271953159287	0.0177138149462609	4.42169216921692	8.22457245724572	0	3	DC	S1.1W
XXQ2_AACGGGATCATTTCCA-1	XXQ2	1414	602	1W	-0.0551704856135498	0.0280638028878006	6.43564356435644	11.4568599717115	0.0707213578500707	2	Mø	S1.1W
XXQ2_AAGAACACACCACATA-1	XXQ2	4914	1752	1W	0.102253116764794	-0.00554338359145647	1.50590150590151	22.6699226699227	0	1	TC	S1.1W
XXQ2_AAGAACAGTCGGCCTA-1	XXQ2	5600	1892	1W	0.0757403813702776	0.028729447242407	2.28571428571429	25.375	0.0178571428571429	1	TC	S1.1W
XXQ2_AAGAACATCGCGTTTC-1	XXQ2	2354	786	1W	-0.00739158759617201	-0.0322569163978143	12.0220900594732	20.17841971113	0.0424808836023789	0	MC	S1.1W
XXQ2_AAGATAGTCGAGTACT-1	XXQ2	3759	1142	1W	-0.0725295639899217	0.0592414690496544	0.611864857674913	15.9616919393456	0.0532056397978186	0	MC	S1.1W
XXQ2_AAGCCATCACAGTCAT-1	XXQ2	4546	1635	1W	-0.00822336935582424	0.0394382375838919	2.55169379674439	22.5912890453146	0.021997360316762	4	NK	S1.1W
XXQ2_AAGTACCCACATAACC-1	XXQ2	13506	2713	1W	-0.0413076032285653	-0.0389987810692872	2.56182437435214	22.7454464682363	0	6	LC	S1.1W
XXQ2_AAGTACCCAGCAGTGA-1	XXQ2	4054	1377	1W	0.0604306998523626	0.0991564956867509	4.68672915638875	16.5762210162802	0.0246669955599408	1	TC	S1.1W
XXQ2_AAGTACCTCACTCGAA-1	XXQ2	42971	5572	1W	-0.0043738782335429	0.00412369089981504	2.8228340043285	29.9411230830095	0	6	LC	S1.1W
XXQ2_AAGTCGTTCGAGCCTG-1	XXQ2	5683	1606	1W	-0.022797833559998	-0.0457734746604521	1.84761569593525	20.1478092556748	0	3	DC	S1.1W
XXQ2_AAGTTCGAGGCTATCT-1	XXQ2	5889	1856	1W	-0.0487723672834378	0.0105286394404364	1.90185090847342	10.8337578536254	0.0339616233655969	0	MC	S1.1W
XXQ2_AAGTTCGTCAAGCCAT-1	XXQ2	5265	1780	1W	-0.0262246429981416	0.0509867275529473	3.62773029439696	22.6780626780627	0.0189933523266857	5	Treg	S1.1W
XXQ2_AATCGTGAGGACGCAT-1	XXQ2	4780	1342	1W	0.0116046386552106	0.107337747266533	1.92468619246862	36.234309623431	0.0209205020920502	1	TC	S1.1W
XXQ2_ACATGCAAGCGTACAG-1	XXQ2	1233	537	1W	-0.0442798071637177	0.0810847623913166	11.8410381184104	10.4622871046229	0	2	Mø	S1.1W
XXQ2_ACATTTCAGGCTCTAT-1	XXQ2	20996	3883	1W	0.00670461246174103	0.0307959769789483	2.4766622213755	28.7007048961707	0.00476281196418365	1	TC	S1.1W
XXQ2_ACCATTTAGACCAAGC-1	XXQ2	4519	1530	1W	-0.0184208363383818	0.0353316073477207	1.10643947776057	27.6609869440142	0	5	Treg	S1.1W
XXQ2_ACCCAAAAGTCACGAG-1	XXQ2	4620	1411	1W	-0.0657106906945082	-0.0442708708254373	6.83982683982684	21.1904761904762	0	3	DC	S1.1W
XXQ2_ACCCTCACACTGAGGA-1	XXQ2	1165	554	1W	0.00502721790535166	-0.000307466654983032	14.9356223175966	15.1931330472103	0	0	MC	S1.1W
XXQ2_ACCCTCAGTTTAGTCG-1	XXQ2	4686	1342	1W	-0.0224219596537568	0.0585021028236454	1.66453265044814	31.8608621425523	0	1	TC	S1.1W
XXQ2_ACCGTTCAGCTAAACA-1	XXQ2	10243	1931	1W	-0.0276825857021017	-0.01578959911362	2.13804549448404	23.0401249633896	0	3	DC	S1.1W
XXQ2_ACCTGAATCCGAGATT-1	XXQ2	3491	1017	1W	-0.00101159288200259	0.0816887086673536	2.54941277570897	34.9183615010026	0	1	TC	S1.1W
XXQ2_ACCTGTCGTACGATTC-1	XXQ2	4183	1267	1W	0.00990372388984678	0.0866424237216135	2.3906287353574	28.0181687783887	0	1	TC	S1.1W
XXQ2_ACGATGTCATCCGAGC-1	XXQ2	7899	1995	1W	-0.0936490169103463	0.00821480000449476	5.50702620584884	18.8758070641853	0	3	DC	S1.1W
XXQ2_ACGATGTCATGTGGCC-1	XXQ2	5302	1746	1W	-0.0119895884002554	-0.00493110589892624	2.13127121840815	19.068276122218	0	4	NK	S1.1W
XXQ2_ACGGGTCAGACAGCGT-1	XXQ2	3391	1263	1W	-0.0932875865208665	-0.013326731082963	5.89796520200531	28.7230905337658	0	1	TC	S1.1W
XXQ2_ACGGTCGAGGTTGACG-1	XXQ2	2254	977	1W	-0.0166056521696758	-0.0198019381796362	4.52528837622005	19.8314108251996	0	1	TC	S1.1W
XXQ2_ACGTAACCACCAAATC-1	XXQ2	2586	1030	1W	0.0369377049595626	0.0341817609989174	2.93890177880897	25.599381283836	0	1	TC	S1.1W
XXQ2_ACGTTCCTCACTCGAA-1	XXQ2	7764	2099	1W	-0.0575650056964625	0.0935586798722724	2.84647089129315	24.7295208655332	0	1	TC	S1.1W
XXQ2_ACTACGATCCAAGCTA-1	XXQ2	5833	1747	1W	-0.012731010152823	0.0557319115874065	2.88016458083319	24.6356934681982	0.0342876735813475	1	TC	S1.1W
XXQ2_ACTATCTAGGGTATAT-1	XXQ2	3984	1242	1W	-0.0490413506914465	0.0340527216208096	3.16265060240964	23.7951807228916	0.0251004016064257	1	TC	S1.1W
XXQ2_ACTATCTAGGTTACCT-1	XXQ2	3576	1195	1W	-0.0795199385389636	0.0359057992302636	3.29977628635347	14.1498881431767	0	0	MC	S1.1W
XXQ2_ACTATCTGTTGAGAGC-1	XXQ2	5003	1488	1W	-0.0318024858126119	0.010833168817945	3.11812912252648	26.4041575054967	0.0199880071956826	1	TC	S1.1W
XXQ2_ACTCCCAAGTCCGCCA-1	XXQ2	2820	990	1W	-0.000261180293452928	0.12044252817147	1.17021276595745	27.1985815602837	0	1	TC	S1.1W
XXQ2_ACTGATGAGTCATGAA-1	XXQ2	11185	2348	1W	-0.0444140953275284	0.00722145333371697	3.28118015198927	18.9092534644613	0	2	Mø	S1.1W
XXQ2_ACTGTGAAGGACTAAT-1	XXQ2	6586	1703	1W	0.0122239043460342	-0.0202455919371829	4.5095657455208	33.9963559064683	0	1	TC	S1.1W
XXQ2_ACTGTGAAGTTCCAGT-1	XXQ2	3404	1200	1W	0.00210510091158526	0.0761149398432445	0.646298472385429	20.0940070505288	0	5	Treg	S1.1W
XXQ2_ACTGTGAGTTTACGTG-1	XXQ2	6658	1978	1W	-0.0185068089124489	0.0717806543140155	7.65995794532893	20.0660859116852	0	5	Treg	S1.1W
XXQ2_ACTTAGGAGCTAAACA-1	XXQ2	5023	1624	1W	-0.0164118488501351	0.0781142597216254	2.15010949631694	22.994226557834	0	1	TC	S1.1W
XXQ2_ACTTATCCAGTAGAGC-1	XXQ2	1094	522	1W	-0.0470245828924486	0.0372464697077815	1.91956124314442	21.0237659963437	0	0	MC	S1.1W
XXQ2_ACTTCCGAGTTTCGGT-1	XXQ2	5502	1465	1W	-0.0143387790067204	0.016759515997603	0.817884405670665	34.332969829153	0	1	TC	S1.1W
XXQ2_ACTTCCGTCGTTAGTG-1	XXQ2	2007	907	1W	-0.0696871043194161	0.0735332594632529	5.28151469855506	27.7030393622322	0.049825610363727	1	TC	S1.1W
XXQ2_ACTTCGCGTCACCACG-1	XXQ2	3179	1091	1W	-0.0698317661970243	-0.00187795488322806	1.95029883611198	26.5806857502359	0	1	TC	S1.1W
XXQ2_ACTTTGTAGTCTACCA-1	XXQ2	4919	1409	1W	-0.00048411866232749	0.111554123856574	2.90709493799553	22.3825980890425	0.020329335230738	1	TC	S1.1W
XXQ2_AGAACAAGTTGCACGC-1	XXQ2	2695	1020	1W	-0.0387081426834139	-0.0154254052516848	5.75139146567718	16.2894248608534	0	2	Mø	S1.1W
XXQ2_AGACACTGTGTCCAAT-1	XXQ2	7240	2019	1W	-0.0639471462025518	-0.00248045096732948	4.06077348066298	18.8950276243094	0	3	DC	S1.1W
XXQ2_AGACAGGGTGGTCAAG-1	XXQ2	5509	1435	1W	0.0218310719699357	0.0604890695090446	3.46705391178072	32.419676892358	0	1	TC	S1.1W
XXQ2_AGACCCGAGATGACAT-1	XXQ2	14911	2587	1W	-0.0542466385947488	-0.00430853936762828	5.23774394742137	24.3980953658373	0.442626249077862	3	DC	S1.1W
XXQ2_AGATCCAAGGTAAAGG-1	XXQ2	5668	1654	1W	0.0175515719163919	0.0604306594479175	1.65843330980946	26.2350035285815	0	1	TC	S1.1W
XXQ2_AGATGAAGTGTTCAGT-1	XXQ2	10732	2151	1W	-0.0856446264089582	0.00742738464794609	2.46925083861349	17.5177040626165	0	2	Mø	S1.1W
XXQ2_AGATGAATCGACATAC-1	XXQ2	1341	570	1W	-0.0510160356448128	-0.0589636445323676	4.39970171513796	36.3161819537658	0	2	Mø	S1.1W
XXQ2_AGATGCTGTTGTGGAG-1	XXQ2	3547	1268	1W	0.0688941013774719	0.100703658712328	2.22723428249225	20.8063151959402	0	5	Treg	S1.1W
XXQ2_AGCATCACATCGATGT-1	XXQ2	1710	782	1W	-0.0610627026130221	0.125337154331736	22.6900584795322	15.7894736842105	0	0	MC	S1.1W
XXQ2_AGCCACGCACTTGGGC-1	XXQ2	2563	1052	1W	-4.54527486240391e-05	-0.022280352610188	17.4404994147483	17.8306671868904	0.0780335544284042	6	LC	S1.1W
XXQ2_AGCCACGGTGCATACT-1	XXQ2	1323	509	1W	0.00522958960439328	-0.0589583743271207	2.41874527588813	28.8737717309146	0	0	MC	S1.1W
XXQ2_AGCGTATAGCCTGTCG-1	XXQ2	4633	1048	1W	-0.0354534045845271	-0.0047807890795093	1.53248435139219	24.2823224692424	0	3	DC	S1.1W
XXQ2_AGCTCAAGTACGTTCA-1	XXQ2	9480	2341	1W	0.0300103939292665	-0.00115771302034179	3.4704641350211	21.4978902953586	0	3	DC	S1.1W
XXQ2_AGCTTCCAGACTTCGT-1	XXQ2	6739	1557	1W	-0.0347807531717933	0.0231904933010552	2.76005342038878	21.8133254192017	0	3	DC	S1.1W
XXQ2_AGGAAATAGTCAGCCC-1	XXQ2	7719	1500	1W	-0.0673974899692538	0.0274483091312493	1.25663946107009	24.3036662780153	0	2	Mø	S1.1W
XXQ2_AGGAAATTCAGAACCT-1	XXQ2	9159	2173	1W	-0.0137708515013492	0.056193467236999	3.1226116388252	11.3658696364232	0	3	DC	S1.1W
XXQ2_AGGAATAGTTGGTACT-1	XXQ2	5081	1576	1W	-0.0501103684886749	0.0057254100530794	4.64475496949419	27.2780948632159	0	1	TC	S1.1W
XXQ2_AGGACGAAGCATCCTA-1	XXQ2	5965	1546	1W	0.019317207111227	0.0277288579808423	3.60435875943001	32.6068734283319	0	1	TC	S1.1W
XXQ2_AGGACTTCACCTCGTT-1	XXQ2	10863	2167	1W	-0.00685391612479173	0.00361343953356436	3.42446837890086	18.6596704409463	0.0184111203166713	3	DC	S1.1W
XXQ2_AGGATAATCCAGCCTT-1	XXQ2	7660	2004	1W	-0.0511080817305023	0.0135163034116142	3.5509138381201	12.5848563968668	0	2	Mø	S1.1W
XXQ2_AGGCATTCATGCGGTC-1	XXQ2	4931	1667	1W	-0.0710392387303883	-0.0429744192047963	4.40073007503549	17.0350841614277	0	2	Mø	S1.1W
XXQ2_AGGCATTTCTTCACGC-1	XXQ2	10049	2015	1W	-0.0733843991153687	-0.0660313335837933	5.08508309284506	17.8127176833516	0	3	DC	S1.1W
XXQ2_AGGCTGCTCGTCAACA-1	XXQ2	5849	1339	1W	-0.00779137226690637	0.0232421841491977	3.72713284322106	42.622670541973	0	0	MC	S1.1W
XXQ2_AGGCTGCTCTACAGGT-1	XXQ2	3158	1276	1W	0.0188890007535526	0.087509711090822	1.36162127929069	23.1475617479417	0	1	TC	S1.1W
XXQ2_AGGGCCTAGGTTGACG-1	XXQ2	3316	1219	1W	0.00392091663142806	-0.0403166106588826	6.78528347406514	19.5114595898673	0	1	TC	S1.1W
XXQ2_AGGGTCCTCCGTGTGG-1	XXQ2	2073	908	1W	-0.0802299369925241	0.0093858868654676	22.1418234442836	9.50313555233961	0.0482392667631452	2	Mø	S1.1W
XXQ2_AGGGTGAAGTTGTAGA-1	XXQ2	3256	1232	1W	0.0561435557605139	0.0351352440667637	3.00982800982801	27.027027027027	0	1	TC	S1.1W
XXQ2_AGGGTGAGTGGAACCA-1	XXQ2	1615	615	1W	-0.0485249103815435	-0.0257056885593896	0.743034055727554	37.2755417956656	0	2	Mø	S1.1W
XXQ2_AGGGTGATCATGGAGG-1	XXQ2	6846	1653	1W	-0.0460194426609614	0.00103436521204094	3.40344726847794	23.1814198071867	0	3	DC	S1.1W
XXQ2_AGGTAGGGTATGACAA-1	XXQ2	1206	630	1W	-0.0027207641004143	0.0203965039864255	8.70646766169154	20.4809286898839	0	1	TC	S1.1W
XXQ2_AGGTTACAGATAGCAT-1	XXQ2	1998	847	1W	-0.00720615370720804	-0.00121850775287469	5.40540540540541	23.7237237237237	0	1	TC	S1.1W
XXQ2_AGGTTGTTCGCCTTGT-1	XXQ2	6343	1689	1W	0.00465718367657039	0.0534349446716838	3.92558726154816	28.7876399180199	0	1	TC	S1.1W
XXQ2_AGGTTGTTCGCTTGAA-1	XXQ2	2916	1171	1W	0.0238728714343535	0.0580605733748077	1.54320987654321	25.3086419753086	0	1	TC	S1.1W
XXQ2_AGTAACCCAAGGCGTA-1	XXQ2	1416	689	1W	-0.0519526651828368	0.0167781694712093	19.2796610169492	17.7966101694915	0	2	Mø	S1.1W
XXQ2_AGTAGCTTCTACTTCA-1	XXQ2	4811	1336	1W	-0.0328984135351667	0.025202662755054	4.69756807316566	31.0538349615465	0	1	TC	S1.1W
XXQ2_AGTCACATCCGTAGGC-1	XXQ2	6735	1884	1W	0.0035256580381835	-0.00256646486877639	6.08760207869339	20.5939123979213	0	3	DC	S1.1W
XXQ2_AGTCATGCAGTCGGAA-1	XXQ2	1283	681	1W	-0.0524506299060104	-0.02579441542686	8.49571317225253	15.1208106001559	0	2	Mø	S1.1W
XXQ2_AGTCATGTCCGTGTCT-1	XXQ2	13314	2472	1W	-0.0481264855072681	0.00457780077611634	3.19212858645035	17.2074508036653	0	3	DC	S1.1W
XXQ2_AGTCTCCAGACGTCCC-1	XXQ2	4630	1513	1W	0.00166437921275397	0.122537508110408	2.95896328293736	23.585313174946	0	1	TC	S1.1W
XXQ2_AGTCTCCGTTGTGTAC-1	XXQ2	5227	1332	1W	-0.0877568045553008	0.0638318243435608	7.09776162234551	15.6303807155156	0	3	DC	S1.1W
XXQ2_AGTGCCGAGCTCTATG-1	XXQ2	1553	605	1W	-0.0488621742036893	-0.0530528090058119	1.15904700579523	28.9761751448809	0	0	MC	S1.1W
XXQ2_AGTGCCGTCTAAGCGT-1	XXQ2	1122	525	1W	-0.0380034073697288	-0.0523844807816162	2.40641711229947	33.6898395721925	0	2	Mø	S1.1W
XXQ2_AGTGTTGAGATTAGTG-1	XXQ2	2584	917	1W	0.0205546950548581	0.0965360382495581	8.01083591331269	29.7600619195046	0	1	TC	S1.1W
XXQ2_AGTTAGCAGGGAGATA-1	XXQ2	8222	2140	1W	-0.00932763675899806	0.103351812343877	2.31087326684505	31.3549014838239	0	1	TC	S1.1W
XXQ2_ATAGAGATCAAGCCTA-1	XXQ2	14840	2843	1W	-0.046153691334128	0.0741940322478937	1.19272237196765	28.1199460916442	0	2	Mø	S1.1W
XXQ2_ATAGGCTGTTACGGAG-1	XXQ2	1927	917	1W	-0.0132889932400526	-0.0656840777182198	1.141670991178	22.8334198235599	0	4	NK	S1.1W
XXQ2_ATCAGGTGTCACGTGC-1	XXQ2	8082	1736	1W	-0.0872119573071419	-0.0192003863580428	1.84360306854739	24.0287057658995	0	3	DC	S1.1W
XXQ2_ATCATTCCAGCACACC-1	XXQ2	4627	1657	1W	0.0188237570542321	0.0344413010229252	3.82537281175708	16.338880484115	0	1	TC	S1.1W
XXQ2_ATCCACCAGGGCTGAT-1	XXQ2	8245	2018	1W	0.0258796111686315	0.0305534391448386	3.04426925409339	29.2177077016374	0.0121285627653123	1	TC	S1.1W
XXQ2_ATCCGTCAGGGATCTG-1	XXQ2	2128	991	1W	0.0590129213806853	0.181070916066876	2.58458646616541	13.8157894736842	0	5	Treg	S1.1W
XXQ2_ATCCTATTCACTTTGT-1	XXQ2	5301	1567	1W	0.0202347237725988	0.0062891569032693	1.15072627806074	21.8072061875118	0	1	TC	S1.1W
XXQ2_ATCGATGGTGTAAATG-1	XXQ2	12285	2835	1W	-0.0225255113151012	-0.00662595493045562	16.8253968253968	15.8811558811559	0.00814000814000814	4	NK	S1.1W
XXQ2_ATCGTAGCATCCGAGC-1	XXQ2	1685	868	1W	-0.0136477930568903	0.123566842208827	2.67062314540059	14.4213649851632	0	1	TC	S1.1W
XXQ2_ATCGTAGGTTTGTTGG-1	XXQ2	1831	917	1W	-0.0468289452888025	0.0379705517412918	3.71381758601857	18.0775532495904	0	4	NK	S1.1W
XXQ2_ATGAAAGCATCATCCC-1	XXQ2	2370	979	1W	0.00412598041440754	0.0698255868869851	2.48945147679325	26.2447257383966	0	5	Treg	S1.1W
XXQ2_ATGAGTCCATTGGGAG-1	XXQ2	1276	616	1W	-0.00178204506268218	0.0589727061632799	1.64576802507837	33.7774294670846	0	2	Mø	S1.1W
XXQ2_ATGCATGTCAAATAGG-1	XXQ2	4830	1544	1W	-0.0526212858709635	-0.0328485308366897	3.47826086956522	16.1490683229814	0	0	MC	S1.1W
XXQ2_ATGGAGGAGTAAACTG-1	XXQ2	3354	1294	1W	-0.0489254770410808	0.0481428461802132	15.8616577221228	18.9922480620155	0	1	TC	S1.1W
XXQ2_ATGGAGGTCGGATTAC-1	XXQ2	3241	1277	1W	-0.0401155371586098	0.0374404791358928	3.79512496143166	27.2446775686516	0	1	TC	S1.1W
XXQ2_ATGGATCCAGCGGATA-1	XXQ2	1490	536	1W	-0.0385083195129005	-0.0234938625353476	1.87919463087248	28.7248322147651	0	0	MC	S1.1W
XXQ2_ATGGGAGGTCATGCAT-1	XXQ2	1464	642	1W	-0.0604574701186132	0.0189467004149204	8.87978142076503	19.8087431693989	0	2	Mø	S1.1W
XXQ2_ATGGGTTCAGCACAGA-1	XXQ2	11779	2393	1W	-0.0491628059873219	-0.0313012527262202	5.63715086170303	13.9910009338654	0	3	DC	S1.1W
XXQ2_ATGGTTGAGGCGTCCT-1	XXQ2	3163	1306	1W	0.0790824960282977	0.029118590339238	4.33133101485931	14.9857730003162	0.0316155548529877	3	DC	S1.1W
XXQ2_ATTACCTTCAGTGTCA-1	XXQ2	5037	1708	1W	0.00755361505568526	0.041898687230585	5.81695453643042	18.483224141354	0	4	NK	S1.1W
XXQ2_ATTACTCCAGTTGTTG-1	XXQ2	5609	1694	1W	-0.0393962476658431	0.0406760000446487	1.51542164378677	7.22053842039579	0.0178284899269032	2	Mø	S1.1W
XXQ2_ATTATCCCAACAGATA-1	XXQ2	4242	1312	1W	-0.0735432442034755	0.0851987612492601	2.0980669495521	17.9396511079679	0.0235737859500236	5	Treg	S1.1W
XXQ2_ATTCACTGTCTGTCCT-1	XXQ2	2977	1332	1W	0.016957922874579	0.208892268542409	6.14712798118912	14.8471615720524	0	5	Treg	S1.1W
XXQ2_ATTCCATCATGAATCC-1	XXQ2	3740	1181	1W	0.0155436470960296	0.0644689808171711	5.53475935828877	30.2673796791444	0	1	TC	S1.1W
XXQ2_ATTCCATTCAGCCTTC-1	XXQ2	22901	3770	1W	-0.0676255085973413	-0.00390110648567361	2.89943670582071	18.0297803589363	0	3	DC	S1.1W
XXQ2_ATTCTTGAGGAGGGTG-1	XXQ2	2479	1038	1W	0.018454237959829	0.111992073413702	4.59862847922549	24.6066962484873	0.0403388463089956	1	TC	S1.1W
XXQ2_ATTCTTGCAGATCCTA-1	XXQ2	3812	1249	1W	-0.0335965838213506	0.0317964063454345	8.68310598111228	9.18153200419727	0	2	Mø	S1.1W
XXQ2_ATTTCACGTACCGCGT-1	XXQ2	6342	1736	1W	-0.0377064497739152	-0.0433936444906251	4.3834752444024	18.3853673919899	0.0157678965625985	2	Mø	S1.1W
XXQ2_CAAAGAAGTAGAATAC-1	XXQ2	4807	1549	1W	-0.0162755444114867	0.0429491617463414	4.80549199084668	21.9471603910963	0.0208029956313709	1	TC	S1.1W
XXQ2_CAACAACAGATGAATC-1	XXQ2	2264	1133	1W	-0.0911208801000288	0.012771565474654	10.4681978798587	18.065371024735	0	0	MC	S1.1W
XXQ2_CAACAACGTGCGCTCA-1	XXQ2	4360	1610	1W	-0.0456923651937021	-0.0836827389867821	4.28899082568807	22.1100917431193	0	0	MC	S1.1W
XXQ2_CAAGACTTCAGCCTTC-1	XXQ2	5726	1735	1W	0.0018496951595984	0.099676506885336	3.21341250436605	25.3929444638491	0	1	TC	S1.1W
XXQ2_CAAGACTTCATAGCAC-1	XXQ2	4674	1225	1W	-0.0189098126173973	0.0312581754045446	1.04835258878905	23.0851519041506	0	0	MC	S1.1W
XXQ2_CAATCGACATCAGTCA-1	XXQ2	7695	1666	1W	-0.0341363422681602	0.0469379480303516	2.37816764132554	21.8973359324237	0.0129954515919428	2	Mø	S1.1W
XXQ2_CAATTTCAGACGTCCC-1	XXQ2	2367	846	1W	-0.058103581687243	-0.00138369647820219	1.47866497676384	31.2209547950993	0	1	TC	S1.1W
XXQ2_CAATTTCCAAGGTTGG-1	XXQ2	1890	1040	1W	-0.0480853093554864	0.0334761742714248	5.82010582010582	14.8677248677249	0.0529100529100529	5	Treg	S1.1W
XXQ2_CAATTTCCAGAAATTG-1	XXQ2	14117	2288	1W	-0.0852430935173545	0.0131669464291575	3.98809945455833	18.2475030105546	0	3	DC	S1.1W
XXQ2_CAATTTCCATAACGGG-1	XXQ2	5661	1717	1W	0.0416003136946016	0.121873752849004	2.95000883236177	26.4087617028794	0	1	TC	S1.1W
XXQ2_CACAACATCCTGTAGA-1	XXQ2	2966	1215	1W	-0.0154227744346947	0.0345823792168593	7.1813890761969	15.8125421443021	0	6	LC	S1.1W
XXQ2_CACGAATGTCTAATCG-1	XXQ2	1275	685	1W	-0.00801421868466157	0.0274416822303787	15.1372549019608	11.0588235294118	0	2	Mø	S1.1W
XXQ2_CACGTTCAGTGGATTA-1	XXQ2	5837	1561	1W	0.0101769589585573	-0.0287588488951509	3.10090800068528	11.5812917594655	0	0	MC	S1.1W
XXQ2_CACTGGGCACTGAGGA-1	XXQ2	1535	884	1W	0.00922294429111208	0.00812472130852229	2.08469055374593	9.96742671009772	0.0651465798045603	2	Mø	S1.1W
XXQ2_CACTGTCAGACATAGT-1	XXQ2	1249	672	1W	-0.0739173362505173	0.0655202233564742	8.56685348278623	13.2906325060048	0	2	Mø	S1.1W
XXQ2_CACTGTCAGGTTACCT-1	XXQ2	4252	1440	1W	-0.0344827553701141	0.0142763414016459	9.07808090310442	8.58419567262465	0	2	Mø	S1.1W
XXQ2_CACTGTCCACAGTCCG-1	XXQ2	5408	1433	1W	-0.0299923986787011	0.0477627524363978	1.83062130177515	23.6686390532544	0	1	TC	S1.1W
XXQ2_CAGAGCCGTGGCTGAA-1	XXQ2	3286	1270	1W	-0.0447516278771392	0.0797324375067272	2.98234936092514	18.9287888009738	0	5	Treg	S1.1W
XXQ2_CAGATCAAGCGGGTTA-1	XXQ2	4970	1598	1W	0.0610007412461991	0.034620644311734	5.95573440643863	17.887323943662	0	6	LC	S1.1W
XXQ2_CAGCGTGTCCCATACC-1	XXQ2	4658	1303	1W	-0.00913780576841443	0.0263846782781998	3.34907685702018	29.9914126234435	0	1	TC	S1.1W
XXQ2_CAGGTATAGTGGAATT-1	XXQ2	1450	507	1W	-0.0386764367012621	-0.0502935408393381	4.62068965517241	32.8275862068966	0	0	MC	S1.1W
XXQ2_CAGGTATGTGGACCTC-1	XXQ2	16932	3324	1W	0.276345811896722	0.325152137712369	3.2719111741082	11.8119536971415	0	3	DC	S1.1W
XXQ2_CATAAGCCACAACATC-1	XXQ2	2154	885	1W	-0.0680738148716497	0.0500646965628074	5.94243268337976	18.5701021355617	0	2	Mø	S1.1W
XXQ2_CATAAGCCATTGCCGG-1	XXQ2	1011	623	1W	0.297201479321752	-0.0382633289991513	6.23145400593472	16.5182987141444	0.0989119683481701	0	MC	S1.1W
XXQ2_CATACTTCAGGTCCGT-1	XXQ2	6579	2110	1W	-0.054834886202611	0.0552811028685111	6.0343517251862	20.5654354765162	0	1	TC	S1.1W
XXQ2_CATCAAGAGATTAGTG-1	XXQ2	2837	1033	1W	-0.0748417213987934	0.103601804390891	1.16320056397603	22.7000352485019	0	1	TC	S1.1W
XXQ2_CATCCACCACTCTGCT-1	XXQ2	8197	2081	1W	-0.0213407288565312	0.0171244542206514	2.94010003659876	26.3999024033183	0	1	TC	S1.1W
XXQ2_CATCCCAGTGCAAGAC-1	XXQ2	4056	1359	1W	-0.0224931811862556	-0.00520502620351745	3.45167652859961	29.6351084812623	0.02465483234714	5	Treg	S1.1W
XXQ2_CATCGCTAGCCTGTCG-1	XXQ2	1319	605	1W	0.00259800730465091	-0.0155245450033183	8.9461713419257	6.67172100075815	0	2	Mø	S1.1W
XXQ2_CATCGCTCATCAGCAT-1	XXQ2	4644	1414	1W	-0.0536387138062008	0.129283159190626	2.51937984496124	27.9285099052541	0	1	TC	S1.1W
XXQ2_CATGAGTAGCGATGAC-1	XXQ2	4397	1507	1W	-0.0339258667352675	0.0331135520898721	2.88833295428701	20.991585171708	0	1	TC	S1.1W
XXQ2_CATGCAACATGCAGGA-1	XXQ2	2942	1215	1W	-0.0856999540058825	-0.00364314724100465	3.39904826648538	8.29367777022434	0.0339904826648538	2	Mø	S1.1W
XXQ2_CATGCCTAGCACCAGA-1	XXQ2	2240	949	1W	-0.0690184606560416	0.0428770616421453	4.10714285714286	22.0089285714286	0.267857142857143	0	MC	S1.1W
XXQ2_CATGCCTCAGACCAGA-1	XXQ2	5694	1712	1W	0.0216182218906513	0.121645403984429	2.65191429574991	24.9912188268353	0	1	TC	S1.1W
XXQ2_CATTCTAAGCCTGTCG-1	XXQ2	1118	581	1W	-0.0678843256392957	0.120558949356375	17.8890876565295	7.3345259391771	0.0894454382826476	1	TC	S1.1W
XXQ2_CATTCTACAGACCATT-1	XXQ2	1836	786	1W	0.0127258798939444	-0.0277980690436286	8.44226579520697	25.3812636165577	0	1	TC	S1.1W
XXQ2_CATTGCCTCGTCCTCA-1	XXQ2	4750	1524	1W	-2.89923851086171e-05	0.0373686046096147	1.24210526315789	18.3368421052632	0.0210526315789474	1	TC	S1.1W
XXQ2_CATTGCCTCTTCACGC-1	XXQ2	3064	1262	1W	0.0294432883598982	0.101280551271907	2.41514360313316	20.855091383812	0	1	TC	S1.1W
XXQ2_CCAAGCGGTAGCGATG-1	XXQ2	5123	1372	1W	0.0242314090827178	-0.00571100147269961	1.03455006831934	28.0499707202811	0	1	TC	S1.1W
XXQ2_CCACCATTCCTATGGA-1	XXQ2	12495	2578	1W	-0.0243934057554119	-0.0600540441801583	0.984393757503001	29.0436174469788	0	2	Mø	S1.1W
XXQ2_CCACGAGAGGTGCCTC-1	XXQ2	7285	1987	1W	-0.0142879179120791	0.0570788548164639	5.1063829787234	19.1214824982841	0.0411805078929307	6	LC	S1.1W
XXQ2_CCACGAGCAAGGCGTA-1	XXQ2	1154	505	1W	-0.0325325646477645	0.0460461855001721	3.98613518197574	15.8578856152513	0	0	MC	S1.1W
XXQ2_CCACGTTGTAACCCTA-1	XXQ2	2696	1024	1W	0.0434197686840221	0.0255252230891392	8.08605341246291	27.4480712166172	0.0370919881305638	1	TC	S1.1W
XXQ2_CCACGTTTCGTAGAGG-1	XXQ2	3155	1274	1W	-0.0442789484051351	0.0283043070115347	2.75752773375594	21.6164817749604	0	4	NK	S1.1W
XXQ2_CCATCACCAACTACGT-1	XXQ2	5208	1534	1W	-0.0661996787954467	-0.0510213577829708	4.12826420890937	14.3433179723502	0	0	MC	S1.1W
XXQ2_CCCAACTTCCTCTCGA-1	XXQ2	7795	2084	1W	-0.0832021259157175	-0.0634742447073817	4.63117382937781	11.4432328415651	0	2	Mø	S1.1W
XXQ2_CCCATTGCATATGCGT-1	XXQ2	3306	1075	1W	0.0389388570699033	0.0350600624322723	1.81488203266788	26.8602540834846	0	1	TC	S1.1W
XXQ2_CCCGAAGTCATTTACC-1	XXQ2	19235	2933	1W	0.0107840351386816	-0.0196428466532742	2.74499610085781	21.0709643878347	0.00519885625162464	3	DC	S1.1W
XXQ2_CCCTCAACAAAGGTTA-1	XXQ2	2836	1101	1W	-0.0303508104130665	0.0632768094108804	3.27926657263752	19.8166431593794	0	1	TC	S1.1W
XXQ2_CCCTCAATCCACGGGT-1	XXQ2	1906	822	1W	-0.0789441516162663	0.0497317693759262	5.71878279118573	21.1437565582371	0	2	Mø	S1.1W
XXQ2_CCCTTAGAGACATAGT-1	XXQ2	4758	1553	1W	-0.0730475874227257	-0.0371530028318297	2.90037831021438	20.3867171080286	0	0	MC	S1.1W
XXQ2_CCGATCTTCTCGTGGG-1	XXQ2	1432	659	1W	-0.000776143626435105	-0.0396218612926922	12.9189944134078	18.5055865921788	0	1	TC	S1.1W
XXQ2_CCGCAAGCACAACGTT-1	XXQ2	5154	1460	1W	-0.0322937515434441	0.032904095347088	1.74621653084983	28.1722933643772	0	1	TC	S1.1W
XXQ2_CCGCAAGCAGTGTACT-1	XXQ2	6139	1581	1W	0.0271180612902703	0.0168244755932708	2.94836292555791	27.2845740348591	0	1	TC	S1.1W
XXQ2_CCGGACAGTTGTACGT-1	XXQ2	6012	1683	1W	-0.0913815588902182	-0.0151259795651685	4.12508316699933	27.3453093812375	0	3	DC	S1.1W
XXQ2_CCGGGTACATCTTTCA-1	XXQ2	7403	1541	1W	0.00912970376522658	-0.00518853168953975	7.51046872889369	18.2223422936647	0	3	DC	S1.1W
XXQ2_CCGGTAGAGGAATGTT-1	XXQ2	35392	5034	1W	0.210304575576279	0.0722348640637868	2.18976039783002	33.6968806509946	0	2	Mø	S1.1W
XXQ2_CCGGTGACATATGGCT-1	XXQ2	10623	1988	1W	-0.00418361649186463	-0.0397412788978117	3.85955003294738	16.2383507483762	0	3	DC	S1.1W
XXQ2_CCGTTCACATACTGAC-1	XXQ2	2663	1251	1W	0.126240576674313	0.0303648624946797	0.788584303417199	14.1945174615096	0	1	TC	S1.1W
XXQ2_CCTCAACTCGATGCAT-1	XXQ2	1710	856	1W	-0.0810681305147862	0.0323722607333125	6.49122807017544	5.43859649122807	0.760233918128655	1	TC	S1.1W
XXQ2_CCTCAGTCAACAAGTA-1	XXQ2	5877	1856	1W	-0.017499419652682	0.0564705402613637	2.41619874085418	15.0587034201123	0.221201293176791	0	MC	S1.1W
XXQ2_CCTCTAGCACTAGGTT-1	XXQ2	5734	1597	1W	0.0418407671852192	0.163123607523126	0.558074642483432	29.5081967213115	0.0523194977328218	1	TC	S1.1W
XXQ2_CCTGCATAGACAAGCC-1	XXQ2	3672	1525	1W	-0.0286767051838653	-0.0533264649147414	8.11546840958606	17.0751633986928	0	0	MC	S1.1W
XXQ2_CCTGCATAGGATTCCT-1	XXQ2	2913	1082	1W	0.0131300414146002	0.00867488654995177	7.24339169241332	15.2763474081703	0	1	TC	S1.1W
XXQ2_CCTGTTGCATGGTACT-1	XXQ2	14773	2278	1W	-0.0619799291245855	-0.00716674195841006	1.92242604751912	26.9342719826711	0.0135382116022473	3	DC	S1.1W
XXQ2_CGAAGTTGTCCCAAAT-1	XXQ2	3390	1078	1W	-0.0261568447277772	-0.0242107944324219	1.47492625368732	31.622418879056	0.0589970501474926	1	TC	S1.1W
XXQ2_CGAGGCTCACCCTATC-1	XXQ2	1352	504	1W	0.00704053431904669	0.0118905119604577	3.25443786982249	16.8639053254438	0	0	MC	S1.1W
XXQ2_CGAGTTAGTGTACATC-1	XXQ2	2168	900	1W	0.0219167778113866	0.122556594519977	4.4280442804428	20.0184501845018	0	1	TC	S1.1W
XXQ2_CGATCGGGTGTGTACT-1	XXQ2	7219	2285	1W	0.0213761129452131	-0.0135357859927033	11.4281756475966	20.0027704668237	0.152375675301288	6	LC	S1.1W
XXQ2_CGATCGGTCGTAATGC-1	XXQ2	3509	1371	1W	-0.0536607126772351	-0.0358031656391978	1.96637218580792	22.0860644058136	0.085494442861214	5	Treg	S1.1W
XXQ2_CGATGGCCAGAGGCAT-1	XXQ2	943	529	1W	0.0122643975320723	-0.0198713232968049	3.1813361611877	18.3457051961824	0	0	MC	S1.1W
XXQ2_CGATGGCGTTTACACG-1	XXQ2	4314	1265	1W	-0.0323825502923073	-0.0304083124159151	13.1432545201669	7.60315252665739	0	3	DC	S1.1W
XXQ2_CGCATAATCCAATCTT-1	XXQ2	9001	2143	1W	-0.0764458132043664	-0.0175429749756767	6.02155316075992	15.0205532718587	0.0111098766803688	2	Mø	S1.1W
XXQ2_CGCATGGTCACCGACG-1	XXQ2	4356	1473	1W	-0.00605436001678929	0.0290515166138724	4.77502295684114	27.5711662075298	0.0229568411386593	1	TC	S1.1W
XXQ2_CGCCAGAAGTTTGTCG-1	XXQ2	1269	597	1W	-0.00665412996476656	0.0485247423366365	4.01891252955083	29.9448384554768	0	1	TC	S1.1W
XXQ2_CGGACACTCTAACACG-1	XXQ2	4648	1579	1W	0.066635699758155	0.0570799872443757	2.36660929432014	20.5895008605852	0.0215146299483649	5	Treg	S1.1W
XXQ2_CGGAGAACAAACTGCT-1	XXQ2	1581	612	1W	-0.0519050849101582	-0.0273329522751222	0.759013282732448	28.9690069576218	0	0	MC	S1.1W
XXQ2_CGGAGAATCGGCATAT-1	XXQ2	7437	2082	1W	-0.0633910460640562	0.036897514225762	1.08914885034288	25.9513244587871	0.0672314105149926	4	NK	S1.1W
XXQ2_CGGGTGTGTATCAAGA-1	XXQ2	2720	1054	1W	-0.0800491738451296	0.0165073459917236	18.3455882352941	15.5147058823529	0	6	LC	S1.1W
XXQ2_CGTAAGTAGTTGAAAC-1	XXQ2	4771	1521	1W	0.0593061082040659	0.127239834643893	2.09599664640537	23.8734018025571	0	4	NK	S1.1W
XXQ2_CGTGAATGTTTCTATC-1	XXQ2	3068	1230	1W	0.0470919051230068	0.0833279060468098	2.37940026075619	24.2829204693611	0	1	TC	S1.1W
XXQ2_CGTGATAAGATAGCTA-1	XXQ2	4682	1151	1W	-0.0719429055999608	0.0843992802826499	0.897052541648868	27.3173857325929	0	2	Mø	S1.1W
XXQ2_CGTGCTTTCGACCCAG-1	XXQ2	9351	2129	1W	-0.0456290886777936	0.0474389538021532	4.38455780130467	16.415356646348	0	3	DC	S1.1W
XXQ2_CGTGTCTGTCTAGATC-1	XXQ2	1744	802	1W	-0.057415509973201	0.0786658440971817	3.49770642201835	23.9678899082569	0.974770642201835	5	Treg	S1.1W
XXQ2_CTAACCCGTCATCAGT-1	XXQ2	18253	3652	1W	-0.0176308073373792	0.0274820016381191	3.98290691941051	28.5049033035665	0	2	Mø	S1.1W
XXQ2_CTAAGTGGTCACCACG-1	XXQ2	6620	1969	1W	0.00125414848623615	0.0364063811145112	2.00906344410876	23.1722054380665	0	1	TC	S1.1W
XXQ2_CTACAGAAGCCATTGT-1	XXQ2	8156	2072	1W	-0.0647469052392665	-0.0292559266838318	2.10887690044139	9.61255517410495	0.0122609122118686	0	MC	S1.1W
XXQ2_CTATAGGAGGTGATAT-1	XXQ2	1510	544	1W	-0.0514248472794234	-0.00716742372959211	3.24503311258278	24.4370860927152	0	0	MC	S1.1W
XXQ2_CTCAGAATCGACATTG-1	XXQ2	5849	1671	1W	0.0312852673605741	0.0467159072491193	1.79517866301932	25.5086339545221	0	1	TC	S1.1W
XXQ2_CTCAGGGGTGACAGGT-1	XXQ2	10915	1821	1W	-0.084772114469685	0.0327946181210853	2.87677508016491	21.3925790196977	0	3	DC	S1.1W
XXQ2_CTCATGCAGTCAGGGT-1	XXQ2	6563	1697	1W	0.00151467746008967	-0.015450572891098	4.89105591954899	25.2476001828432	0.0304738686576261	1	TC	S1.1W
XXQ2_CTCCAACAGCAGATAT-1	XXQ2	14051	2360	1W	-0.0589974832049922	-0.0252103135905868	3.80755818091239	20.3330723791901	0	3	DC	S1.1W
XXQ2_CTCCATGGTGGATCGA-1	XXQ2	7312	1961	1W	-0.051784415193146	0.133881517392198	1.75054704595186	22.3878555798687	0	1	TC	S1.1W
XXQ2_CTCCCTCTCTCGTCAC-1	XXQ2	5436	2508	1W	-0.109920106207351	-0.114343477668433	6.80647534952171	8.49889624724062	0	3	DC	S1.1W
XXQ2_CTCCGATTCTTCGGAA-1	XXQ2	1570	823	1W	0.0249153038805375	0.0618731115486746	3.2484076433121	14.140127388535	0	1	TC	S1.1W
XXQ2_CTCCTCCGTTGGACTT-1	XXQ2	5892	1991	1W	-0.0375476276059377	-0.0241095541462113	6.99253224711473	8.46911065852003	0	2	Mø	S1.1W
XXQ2_CTCGAGGTCTAGTACG-1	XXQ2	4420	1476	1W	-0.045781659638404	-0.00560944325620022	1.87782805429864	26.4253393665158	0.0226244343891403	4	NK	S1.1W
XXQ2_CTCTCAGAGTATTGCC-1	XXQ2	8054	1844	1W	0.0532873654890304	0.0575171517468939	1.89967717904147	23.5038490191209	0	1	TC	S1.1W
XXQ2_CTCTCGACAGACGATG-1	XXQ2	1276	536	1W	-0.0484619609733237	0.038963136653585	3.13479623824451	21.3166144200627	0	0	MC	S1.1W
XXQ2_CTGAGGCAGGTAGCCA-1	XXQ2	1853	634	1W	-0.0494203696668889	0.0170288088232608	2.10469508904479	23.3135456017269	0	0	MC	S1.1W
XXQ2_CTGATCCGTACTGACT-1	XXQ2	6969	1763	1W	-0.00448695290974055	0.15656700282847	2.0088965418281	23.1023102310231	0	1	TC	S1.1W
XXQ2_CTGCGAGTCCAAACCA-1	XXQ2	3337	1347	1W	-0.0684985184300237	0.0558340354796894	2.51723104584957	11.5972430326641	0	2	Mø	S1.1W
XXQ2_CTGGCAGCACACACGC-1	XXQ2	1167	504	1W	-0.0413302010761232	-0.016967964855877	6.5981148243359	28.7917737789203	0	2	Mø	S1.1W
XXQ2_CTGGCAGGTGTTTGCA-1	XXQ2	13987	2785	1W	-0.0262612956114822	0.0390622199128249	2.23064273968685	19.6825623793523	0	3	DC	S1.1W
XXQ2_CTGTAGATCCACAAGT-1	XXQ2	991	555	1W	-0.0466639761888772	-0.015359060019436	3.93541876892028	24.4197780020182	0.100908173562059	0	MC	S1.1W
XXQ2_CTGTGGGGTTGACGGA-1	XXQ2	3792	1220	1W	0.040038647161964	-0.0220656615545905	4.2457805907173	17.1413502109705	0	2	Mø	S1.1W
XXQ2_CTTACCGAGATGCTAA-1	XXQ2	4544	1410	1W	0.00728594390983049	0.0732190233574007	1.49647887323944	26.3644366197183	0	5	Treg	S1.1W
XXQ2_CTTCCTTAGCCGCTTG-1	XXQ2	4762	1515	1W	-0.0636859824808818	-0.0270945927887572	7.11885762284754	14.0487190256195	0	2	Mø	S1.1W
XXQ2_CTTCGGTTCCTCACTG-1	XXQ2	1967	670	1W	-0.0549143096392959	-0.011407165641802	2.03355363497712	7.11743772241993	0	2	Mø	S1.1W
XXQ2_CTTCTCTAGAATTGCA-1	XXQ2	1688	631	1W	-0.0535139567382902	-0.0251315354334905	4.20616113744076	34.5971563981043	0	2	Mø	S1.1W
XXQ2_CTTGAGATCTTCTAAC-1	XXQ2	9694	1989	1W	-0.0701518381159037	-0.0361051726984557	4.01279141737157	15.3393851867134	0	2	Mø	S1.1W
XXQ2_CTTGATTCACGACTAT-1	XXQ2	1025	553	1W	-0.0484309666655362	0.0281834563331851	5.07317073170732	17.7560975609756	0	0	MC	S1.1W
XXQ2_CTTTCAAAGACCTCCG-1	XXQ2	5735	1577	1W	-0.0395912163810597	0.0384866635065281	1.77855274629468	10.305143853531	0	0	MC	S1.1W
XXQ2_CTTTCGGCAGTGGTGA-1	XXQ2	3415	1303	1W	-0.022760156047164	0.00343990727532952	4.12884333821376	22.2254758418741	0	1	TC	S1.1W
XXQ2_GAAACCTAGAAACTGT-1	XXQ2	10156	2434	1W	0.0170489008198585	-0.0518294128079616	1.98897203623474	18.7770775896022	0	3	DC	S1.1W
XXQ2_GAAGCCCGTATTTCGG-1	XXQ2	4210	1363	1W	0.00410068300418857	-0.0324716420182089	3.2541567695962	24.2992874109264	0	4	NK	S1.1W
XXQ2_GAATCGTCAAATCAGA-1	XXQ2	3622	1375	1W	0.00318179043590588	-0.0349812729667559	6.15681943677526	7.81336278299282	0	2	Mø	S1.1W
XXQ2_GAATCGTTCACTGATG-1	XXQ2	1436	615	1W	-0.0592207606330177	-0.0164763912039832	2.99442896935933	15.5988857938719	0	0	MC	S1.1W
XXQ2_GAATCGTTCGGTCGGT-1	XXQ2	12976	2358	1W	0.0201893408861637	0.0908067388850666	3.80702836004932	18.3800863131936	0.0154130702836005	2	Mø	S1.1W
XXQ2_GACCCTTAGCGCCATC-1	XXQ2	6688	1922	1W	-0.00628851130130714	-0.0235436882019773	3.52870813397129	29.052033492823	0.0299043062200957	1	TC	S1.1W
XXQ2_GACCTTCTCGCCGATG-1	XXQ2	20413	3644	1W	-0.063615578975919	-0.0312993269032625	8.45049723215598	7.2600793611914	0	2	Mø	S1.1W
XXQ2_GACTATGAGATCGGTG-1	XXQ2	4290	1365	1W	-0.0613190903880451	0.0154917882943969	1.7016317016317	16.993006993007	0	3	DC	S1.1W
XXQ2_GACTTCCTCGGAGTAG-1	XXQ2	3625	1416	1W	0.0237894799959748	0.0613973103049486	5.10344827586207	22.6206896551724	0	1	TC	S1.1W
XXQ2_GAGACCCAGGAGAGTA-1	XXQ2	7747	1945	1W	-0.00761505559491189	0.00210593326263819	2.47837872724926	27.5332386730347	0	1	TC	S1.1W
XXQ2_GAGACCCCAACCACAT-1	XXQ2	26505	4025	1W	-0.0151305235472081	0.0190797455649719	2.62591963780419	35.6046029051122	0.00754574608564422	1	TC	S1.1W
XXQ2_GAGACCCGTTCTCTCG-1	XXQ2	2292	1046	1W	0.0315572252751122	0.0336740773473612	7.28621291448517	18.542757417103	0.087260034904014	1	TC	S1.1W
XXQ2_GAGACCCTCACTAGCA-1	XXQ2	3037	1383	1W	-0.0734813566708852	-0.0314943242777709	7.47448139611459	19.4599934145538	0.032927230819888	0	MC	S1.1W
XXQ2_GAGCCTGAGGCCTTCG-1	XXQ2	6341	1771	1W	0.0395758967947396	0.0533013761911543	2.98060242863902	24.3021605425012	0.157703832203123	1	TC	S1.1W
XXQ2_GAGCTGCAGGAAGTGA-1	XXQ2	3457	1077	1W	-0.0121085951316336	0.052078811434109	5.46716806479607	35.3485681226497	0	1	TC	S1.1W
XXQ2_GAGGGTACACCGTACG-1	XXQ2	11848	2234	1W	-0.0541487291300603	0.0459558023920074	2.4476704929102	22.0712356515868	0.00844024307900068	3	DC	S1.1W
XXQ2_GAGTCTAGTGTATTCG-1	XXQ2	1405	551	1W	-0.0557245218520579	-0.0670525999861913	4.48398576512456	30.6049822064057	0	0	MC	S1.1W
XXQ2_GAGTGAGAGAGCCTGA-1	XXQ2	1215	599	1W	0.0502664016656714	0.023704232960736	10.9465020576132	7.32510288065844	0	2	Mø	S1.1W
XXQ2_GAGTGAGAGGTCATCT-1	XXQ2	6961	1826	1W	-0.0149542961952054	0.0068118909791835	2.09739979887947	28.5303835655797	0	1	TC	S1.1W
XXQ2_GAGTGAGAGTATGACA-1	XXQ2	24444	3998	1W	-0.027603285736052	0.0200377925173385	2.49959090165276	28.0068728522337	0	2	Mø	S1.1W
XXQ2_GAGTGTTTCCGTATAG-1	XXQ2	4841	1433	1W	-0.0460997255187189	0.0312606673379778	3.84218136748606	28.0727122495352	0.0206568890725057	1	TC	S1.1W
XXQ2_GAGTTACCAGCTGTCG-1	XXQ2	3528	1357	1W	-0.103290804526986	-0.0752198624606623	5.8390022675737	15.5612244897959	0.0283446712018141	0	MC	S1.1W
XXQ2_GAGTTACTCCTTGAAG-1	XXQ2	4955	1575	1W	-0.0802831721177085	0.13565687765191	1.49344096871847	24.8839556004036	0	1	TC	S1.1W
XXQ2_GATAGAAAGCCTAACT-1	XXQ2	10301	2263	1W	-0.0364835197251308	0.0396094702254095	2.56285797495389	15.833414231628	0	3	DC	S1.1W
XXQ2_GATAGAAAGCGGGTAT-1	XXQ2	2503	1001	1W	-0.022207764725481	-0.032808605101331	3.83539752297243	19.336795844986	0	1	TC	S1.1W
XXQ2_GATAGCTCACTCTGCT-1	XXQ2	6162	2098	1W	-0.000137811301601773	0.0178374532530323	2.87244401168452	17.2833495618306	0	4	NK	S1.1W
XXQ2_GATCATGTCTCAGAAC-1	XXQ2	14997	2813	1W	-0.0348769399278357	-0.0178021634257147	1.79369207174768	21.7843568713743	0	3	DC	S1.1W
XXQ2_GATCGTAGTCACTCAA-1	XXQ2	6864	1862	1W	-0.0638162194158254	-0.053563319039512	2.82634032634033	16.27331002331	0	2	Mø	S1.1W
XXQ2_GATGAGGTCTTGAGCA-1	XXQ2	4000	1278	1W	-0.0210693388746335	-0.0498284499432054	6.125	16.75	0	0	MC	S1.1W
XXQ2_GATTCGAAGTCCCAAT-1	XXQ2	4584	1299	1W	-0.073143923087223	-0.00257751859632273	2.68324607329843	31.9589877835951	0	1	TC	S1.1W
XXQ2_GCACGGTAGGCGACAT-1	XXQ2	1788	694	1W	-0.0466040648498751	-0.0690562575122262	22.5391498881432	8.38926174496644	0.0559284116331096	2	Mø	S1.1W
XXQ2_GCAGGCTCAGTGTACT-1	XXQ2	2658	1093	1W	-0.0871540200556659	-0.0185962925238143	4.43942814145974	8.99172310007524	0.0376222723852521	2	Mø	S1.1W
XXQ2_GCATCGGAGCTCCGAC-1	XXQ2	2391	1015	1W	-0.0688483847903582	0.0330487344177665	2.676704307821	20.9953994144709	0	1	TC	S1.1W
XXQ2_GCATCTCGTGCGAACA-1	XXQ2	2650	1075	1W	0.0091635834539139	0.0989199254606088	4.49056603773585	18.6792452830189	0	1	TC	S1.1W
XXQ2_GCATGATAGGTTACAA-1	XXQ2	1275	546	1W	0.0185876070342079	0.057031913751002	4.94117647058823	30.1176470588235	0	0	MC	S1.1W
XXQ2_GCATTAGCAGCAGATG-1	XXQ2	1565	751	1W	-0.0198892086985162	0.0358239667103948	4.28115015974441	23.1309904153355	0.319488817891374	0	MC	S1.1W
XXQ2_GCCAGGTTCACCGGTG-1	XXQ2	4348	1540	1W	-0.0177947055094942	0.0301729109999919	4.04783808647654	12.672493100276	0	0	MC	S1.1W
XXQ2_GCCAGTGAGAGGTCAC-1	XXQ2	5679	1504	1W	-0.00395511300792896	0.0495152524822161	5.86370839936609	11.7450255326642	0	2	Mø	S1.1W
XXQ2_GCCAGTGAGGGCCAAT-1	XXQ2	4911	1580	1W	-0.0504915753378657	-0.000359806188567222	3.66524129505192	16.4324984728161	0	1	TC	S1.1W
XXQ2_GCCAGTGCAACCACAT-1	XXQ2	20676	3833	1W	-0.0441357926857736	-0.0488190171044706	4.01431611530277	20.898626426775	0	3	DC	S1.1W
XXQ2_GCCATGGAGCTGTACT-1	XXQ2	1834	649	1W	-0.0609881733458235	-0.0283639295311628	5.77971646673937	39.803707742639	0.109051254089422	0	MC	S1.1W
XXQ2_GCCATGGCAATCGAAA-1	XXQ2	8822	1675	1W	-0.0596779133630077	-0.00344710043014304	1.28088868737248	27.6694627068692	0.0113352981183405	3	DC	S1.1W
XXQ2_GCCATTCTCCTTGGAA-1	XXQ2	1917	906	1W	-0.0465707668638105	-0.0259723030557334	5.84246218049035	22.2743870631195	0	0	MC	S1.1W
XXQ2_GCCATTCTCGCGTCGA-1	XXQ2	3316	1523	1W	-0.0833422849040726	0.0327947089864275	3.67913148371532	8.86610373944512	0	2	Mø	S1.1W
XXQ2_GCCCGAAAGTGATAGT-1	XXQ2	4318	1279	1W	0.0397463894507002	0.0066958292206372	3.38119499768411	26.1695229272811	0.0231588698471515	1	TC	S1.1W
XXQ2_GCGAGAAGTGCATGTT-1	XXQ2	1155	528	1W	-0.00852786374787484	-0.0114715022248706	3.54978354978355	21.5584415584416	0	0	MC	S1.1W
XXQ2_GCGATCGCACTTCAGA-1	XXQ2	18188	3525	1W	-0.0327356321501514	0.0250952452782447	3.83219705300198	26.8638662854629	0	1	TC	S1.1W
XXQ2_GCGATCGGTCCACTCT-1	XXQ2	5425	1670	1W	-0.0185695427742744	0.0275440076317582	1.93548387096774	25.8986175115207	0	1	TC	S1.1W
XXQ2_GCGTTTCCACCTGTCT-1	XXQ2	5503	1455	1W	-0.0367227087591906	0.0316966501855552	2.21697256042159	20.4615664183173	0.0181719062329638	1	TC	S1.1W
XXQ2_GGAACCCGTAACGCGA-1	XXQ2	3137	1377	1W	0.0425309888488672	0.00840839840816852	5.32355753905005	8.79821485495697	0.0318775900541919	4	NK	S1.1W
XXQ2_GGACGTCCAAGAAATC-1	XXQ2	2786	1175	1W	0.012314410297904	0.0639674532592387	3.19454414931802	15.1471643933955	0	5	Treg	S1.1W
XXQ2_GGACGTCGTGATTCTG-1	XXQ2	5634	1953	1W	-0.072131508139522	-0.0121926834866586	8.41320553780618	8.23571175008875	0	2	Mø	S1.1W
XXQ2_GGAGCAAGTGATATAG-1	XXQ2	25368	4092	1W	-0.0440528416594886	0.0553022669096539	3.11810154525386	28.5950804162725	0.00788394828129927	6	LC	S1.1W
XXQ2_GGAGGTAGTGTACGCC-1	XXQ2	9582	2028	1W	-0.00644018317451062	0.000120343538667272	2.05593821749113	9.79962429555416	0	2	Mø	S1.1W
XXQ2_GGATCTAAGCCTGGAA-1	XXQ2	14530	2406	1W	-0.0438113596521904	-0.0562267661342235	2.14039917412251	22.5739848589126	0	3	DC	S1.1W
XXQ2_GGCAGTCAGAGGATGA-1	XXQ2	4076	1217	1W	-0.0666561898323357	0.00366202365933521	2.23258096172718	33.6113837095191	0	1	TC	S1.1W
XXQ2_GGCGTCAGTGTAGCAG-1	XXQ2	1456	698	1W	-0.0153660861334592	0.0714078331769431	4.80769230769231	25.1373626373626	0	6	LC	S1.1W
XXQ2_GGCGTCATCCCGATCT-1	XXQ2	8328	2133	1W	-0.0143890277025265	-0.0363428013638003	2.05331412103746	21.0014409221902	0	3	DC	S1.1W
XXQ2_GGCTTTCCACTGTGTA-1	XXQ2	6083	1956	1W	-0.0476806427413407	-0.000251014302297903	2.08778563208943	21.4367910570442	0.0164392569455861	5	Treg	S1.1W
XXQ2_GGGACAAAGCAACAGC-1	XXQ2	2051	795	1W	0.0372875567531785	-0.00994408097687836	2.58410531448074	16.7723061921014	0	0	MC	S1.1W
XXQ2_GGGACAAGTACGATTC-1	XXQ2	6150	1526	1W	0.0384832311908918	0.0368823747073443	3.34959349593496	28.8780487804878	0	1	TC	S1.1W
XXQ2_GGGACCTTCTTTCCAA-1	XXQ2	4572	1575	1W	0.0118775167769654	0.0444463784948365	1.74978127734033	17.5415573053368	0	2	Mø	S1.1W
XXQ2_GGGAGATAGTACAGCG-1	XXQ2	5238	1401	1W	-0.0429795629202425	0.0387927395776317	3.03550973654066	33.5624284077892	0	1	TC	S1.1W
XXQ2_GGGATCCAGCGATGGT-1	XXQ2	5618	1666	1W	-0.0627115730526191	0.0782752643345733	2.11819152723389	31.1320754716981	0.0177999288002848	4	NK	S1.1W
XXQ2_GGGATCCCACCTATCC-1	XXQ2	7065	2141	1W	0.094730493370879	0.0297383628827796	3.2554847841472	27.0771408351026	0.0141542816702052	1	TC	S1.1W
XXQ2_GGGCGTTAGAGTCTGG-1	XXQ2	35555	4834	1W	0.00284005442094362	0.0198771970370841	2.55660244691323	30.4823512867389	0	2	Mø	S1.1W
XXQ2_GGGTCACAGTTAACGA-1	XXQ2	1683	878	1W	0.0409633057402661	0.0415263291791214	4.81283422459893	16.6963755199049	0	2	Mø	S1.1W
XXQ2_GGGTTATAGATGCTTC-1	XXQ2	31330	3955	1W	-0.0244787872754815	-0.0119368925861262	1.79061602298117	33.6897542291733	0	2	Mø	S1.1W
XXQ2_GGGTTATGTCGGTACC-1	XXQ2	2083	926	1W	0.151903357857372	0.152137782972495	4.12866058569371	19.6831493038886	0.0480076812289966	1	TC	S1.1W
XXQ2_GGGTTTAGTTCTCCAC-1	XXQ2	3556	1240	1W	0.0259406038129893	0.0931993231110567	1.01237345331834	22.1316085489314	0	1	TC	S1.1W
XXQ2_GGTAATCGTTGCACGC-1	XXQ2	1307	517	1W	-0.0419117171988809	-0.016469780511107	3.5195103289977	19.433817903596	0	0	MC	S1.1W
XXQ2_GGTAGAGGTCTACATG-1	XXQ2	2659	1045	1W	-0.0478194361633246	-0.0238779320339843	3.15908236179015	12.5611132004513	0	2	Mø	S1.1W
XXQ2_GGTCACGTCCTTCAGC-1	XXQ2	13096	3352	1W	0.0306897727891587	0.00234819574822595	6.23854612095296	6.94105070250458	0	2	Mø	S1.1W
XXQ2_GGTCTGGAGTAGACAT-1	XXQ2	4685	1501	1W	-0.0255670871456412	0.00819141740930179	5.01600853788687	25.8697972251868	0	1	TC	S1.1W
XXQ2_GGTGTCGTCAGGACAG-1	XXQ2	10633	2375	1W	-0.0424398007655757	0.00090066237310113	4.57067619674598	14.2951189692467	0.00940468353239913	2	Mø	S1.1W
XXQ2_GGTGTCGTCTTTACAC-1	XXQ2	1686	626	1W	0.0427879692289377	-0.03243749456948	0.118623962040332	32.5622775800712	0	2	Mø	S1.1W
XXQ2_GTAACCAGTAAGACCG-1	XXQ2	4338	1567	1W	-0.00646220316507713	0.0405355949908344	6.03964960811434	14.638082065468	0	2	Mø	S1.1W
XXQ2_GTAATCGTCTTACACT-1	XXQ2	5622	1747	1W	-0.100000889984153	-0.0860715790400541	7.02596940590537	9.81856990394877	0.0177872643187478	2	Mø	S1.1W
XXQ2_GTAATGCGTGGCCCAT-1	XXQ2	4973	1538	1W	-0.0689005083890443	-0.00412009409475017	3.37824250955158	17.9368590388096	0.0201085863663784	2	Mø	S1.1W
XXQ2_GTACAACCAAGTGCTT-1	XXQ2	1597	743	1W	-0.0736609817416464	0.0556856150819655	2.94301815904822	25.3600500939261	0.187852222917971	0	MC	S1.1W
XXQ2_GTAGAAATCAGGCGAA-1	XXQ2	9227	2247	1W	-0.0771239817331401	0.00321619292538736	9.14706838625772	14.6960008670207	0.0108377587514902	2	Mø	S1.1W
XXQ2_GTAGAAATCTCAATCT-1	XXQ2	1655	695	1W	-0.0582912135571256	0.000618104271640232	2.7190332326284	22.2356495468278	0	3	DC	S1.1W
XXQ2_GTAGGTTTCGCCTTGT-1	XXQ2	9826	2382	1W	-0.0547188321624181	0.0129465948702954	1.85222878078567	14.9196010584164	0.0101770812131081	3	DC	S1.1W
XXQ2_GTATTGGAGGATATAC-1	XXQ2	9004	2219	1W	-0.0792720486685658	-0.0257535370282787	5.17547756552643	10.6175033318525	0	2	Mø	S1.1W
XXQ2_GTATTTCGTGAACCGA-1	XXQ2	4093	1502	1W	-0.034030687000883	-0.0108273830659617	5.5704861959443	8.1602736379184	0	2	Mø	S1.1W
XXQ2_GTCAAGTAGCTTAGTC-1	XXQ2	4617	1419	1W	0.0044369465220043	0.093116932578852	2.64240849036171	25.4494260342214	0	1	TC	S1.1W
XXQ2_GTCAAGTCATTAAAGG-1	XXQ2	14505	2179	1W	-0.0405756040790901	-0.021782946472945	2.66115132712858	19.7931747673216	0	3	DC	S1.1W
XXQ2_GTCAGCGCAGAATCGG-1	XXQ2	22444	3611	1W	-0.0208316819930045	0.0596234925997116	3.07877383710569	32.9085724469792	0	6	LC	S1.1W
XXQ2_GTCCTCATCCGTAGGC-1	XXQ2	2770	1149	1W	0.0088875687935938	0.0212615316910205	0.577617328519856	27.4729241877256	0.036101083032491	1	TC	S1.1W
XXQ2_GTCGCGACACCGAATT-1	XXQ2	1997	653	1W	-0.0537656540901685	0.0272001905058287	3.40510766149224	7.46119178768152	0	2	Mø	S1.1W
XXQ2_GTCGTAATCTACAGGT-1	XXQ2	2216	972	1W	-0.0865744722044812	0.0213855153222285	2.79783393501805	15.2978339350181	0.0451263537906137	2	Mø	S1.1W
XXQ2_GTCGTTCTCGGATACT-1	XXQ2	2648	897	1W	-0.0559646485933885	0.0862225191890045	3.24773413897281	15.0679758308157	0	1	TC	S1.1W
XXQ2_GTCTAGAAGCAAGTGC-1	XXQ2	3332	1326	1W	0.0467663074405033	0.0269016220678617	2.76110444177671	19.327731092437	0	1	TC	S1.1W
XXQ2_GTCTCACGTAATGCTC-1	XXQ2	4043	1502	1W	-0.0447231594459785	0.0265434049683291	2.47341083353945	23.5221370269602	0	5	Treg	S1.1W
XXQ2_GTCTCACGTCCGACGT-1	XXQ2	4702	1738	1W	-0.0143420870346615	-0.0630932765827638	6.03998298596342	14.8872820076563	0	3	DC	S1.1W
XXQ2_GTGAGCCCAGCAGACA-1	XXQ2	4118	1232	1W	-0.0648413016515586	-0.0243250156582829	15.6386595434677	19.669742593492	0	5	Treg	S1.1W
XXQ2_GTGAGCCGTACCTATG-1	XXQ2	4234	1479	1W	0.0799280733750853	0.158975128865861	3.25932923948984	23.5710911667454	0	1	TC	S1.1W
XXQ2_GTGAGGAAGTAGGTTA-1	XXQ2	1649	638	1W	-0.0608497927648642	-0.0137377807900102	3.63856882959369	31.7161916312917	0	2	Mø	S1.1W
XXQ2_GTGAGGAGTTAGGACG-1	XXQ2	5076	1526	1W	-0.0296078535983848	0.0520543699869794	6.24507486209614	31.284475965327	0	1	TC	S1.1W
XXQ2_GTGCTGGTCCCTCTCC-1	XXQ2	2302	955	1W	-0.0724727750404661	0.0269400316516384	8.29713292788879	10.5125977410947	0.0434404865334492	2	Mø	S1.1W
XXQ2_GTGCTTCGTCCACTCT-1	XXQ2	4830	1400	1W	-0.0187356668366552	0.0204776210245076	5.40372670807453	11.3871635610766	0	3	DC	S1.1W
XXQ2_GTGGAAGGTAGGTGCA-1	XXQ2	32573	4986	1W	-0.0592193736705187	-0.0319237825712603	14.4229883645964	16.0685230098548	0.00307002732324318	3	DC	S1.1W
XXQ2_GTGGAGACATGACTCA-1	XXQ2	1456	538	1W	0.00514308996159869	-0.0119250636080271	3.15934065934066	28.021978021978	0	0	MC	S1.1W
XXQ2_GTGGCGTCACCCTAAA-1	XXQ2	4537	1343	1W	0.00796945076158627	0.0704535128165998	2.64491955036368	28.4549261626626	0	1	TC	S1.1W
XXQ2_GTGGGAAGTACAGCGA-1	XXQ2	4713	1564	1W	-0.0374877033123178	0.0503868505491904	3.7555697008275	27.392319117335	0	1	TC	S1.1W
XXQ2_GTGGTTAAGGGACTGT-1	XXQ2	9008	1774	1W	-0.0594381921664017	0.00904929797565365	4.79573712255773	13.3325932504441	0	3	DC	S1.1W
XXQ2_GTGTGATCACCCTTGT-1	XXQ2	4671	1409	1W	0.0363990771807833	-0.0366666937983399	7.4930421751231	24.0847784200385	0.171269535431385	1	TC	S1.1W
XXQ2_GTGTTCCAGAAATCCA-1	XXQ2	3138	1113	1W	-0.00333933583456991	0.141777130628461	2.7087316762269	26.8005098789038	0	5	Treg	S1.1W
XXQ2_GTTACAGAGTGACCTT-1	XXQ2	3941	1473	1W	-0.0883508600640582	0.0108177322620298	3.90763765541741	7.78990104034509	0.0253742704897234	2	Mø	S1.1W
XXQ2_GTTACGACAGATGCGA-1	XXQ2	4528	1233	1W	0.0453915673938252	0.0637757773932346	3.886925795053	24.6245583038869	0	1	TC	S1.1W
XXQ2_GTTATGGGTCACTCGG-1	XXQ2	5522	1696	1W	0.035079326454028	0.0256885972079323	3.45889170590366	20.3730532415791	0	1	TC	S1.1W
XXQ2_GTTCATTAGGGCAATC-1	XXQ2	2531	1058	1W	0.0312842421958126	-0.0231351674965232	4.03002765705255	26.3532200711181	0	1	TC	S1.1W
XXQ2_GTTCATTTCGCTCTAC-1	XXQ2	4923	1465	1W	-0.06209704422962	0.075893576589914	13.345521023766	23.6847450741418	0	1	TC	S1.1W
XXQ2_GTTCGCTAGAGCCTGA-1	XXQ2	1660	725	1W	-0.0559142241253202	-0.0182864135918641	2.95180722891566	26.8072289156627	0	1	TC	S1.1W
XXQ2_GTTCGCTTCATTCCTA-1	XXQ2	32844	5408	1W	-0.0512174394782039	-0.0112214186870443	6.49738156132018	12.3340640604068	0	2	Mø	S1.1W
XXQ2_GTTGTAGGTCAAAGAT-1	XXQ2	4567	1545	1W	-0.0941316233621085	0.0248826703155493	3.30632800525509	10.5977665863806	0	2	Mø	S1.1W
XXQ2_GTTGTCCGTGACCGTC-1	XXQ2	2781	988	1W	-0.00439650755923456	0.0422126762289951	4.02732829917296	21.7547644732111	0	1	TC	S1.1W
XXQ2_GTTGTGACAGAGGACT-1	XXQ2	2359	1100	1W	-0.0386076962259636	-0.00818301674769498	6.86731665960153	8.52055955913523	0	2	Mø	S1.1W
XXQ2_GTTTGGACAGTTTCAG-1	XXQ2	1211	545	1W	0.0127408941990747	-0.00267422273722257	5.86292320396367	11.065235342692	0	2	Mø	S1.1W
XXQ2_TAACGACAGGTCATTC-1	XXQ2	6233	1785	1W	0.0555332834403432	0.00498481779626941	3.64190598427723	21.9476977378469	0.0160436386972565	1	TC	S1.1W
XXQ2_TAACTTCGTCAAAGCG-1	XXQ2	4626	1326	1W	-0.0595336660582871	-0.00510092411351784	3.3938607868569	19.9524427150886	0.0216169476869866	0	MC	S1.1W
XXQ2_TAAGTCGAGAATACAC-1	XXQ2	13459	2573	1W	-0.0666241092201349	0.0336209462352599	1.77576342967531	20.7221933278847	0	3	DC	S1.1W
XXQ2_TACATTCGTGCTTATG-1	XXQ2	2837	1352	1W	-0.0853149115009597	-0.0521186132573317	3.7010927035601	18.4349665139232	0.0352485019386676	0	MC	S1.1W
XXQ2_TACCGAAAGATGGCAC-1	XXQ2	1933	759	1W	-0.009048666999495	0.0388886954876772	6.10450077599586	8.277289187791	0	2	Mø	S1.1W
XXQ2_TACCGGGAGTCCCGAC-1	XXQ2	3441	1163	1W	-0.0768168732834203	0.00436487018025399	8.02092414995641	16.0127869805289	0	2	Mø	S1.1W
XXQ2_TACCGGGCAGAACTAA-1	XXQ2	5421	1437	1W	0.0109955219274934	0.044325922969694	5.16509869027855	22.5788599889319	0	1	TC	S1.1W
XXQ2_TACCGGGGTGATATAG-1	XXQ2	4821	1516	1W	-0.0631736708060597	0.0826330475560459	1.59717900850446	27.1935283136279	0.0207425845260319	5	Treg	S1.1W
XXQ2_TACCGGGTCTGGCCAG-1	XXQ2	6129	1613	1W	0.022347011024419	0.0532063847667327	1.95790504160548	27.7533039647577	0.0163158753467124	1	TC	S1.1W
XXQ2_TACCTGCGTTTACCAG-1	XXQ2	3571	1325	1W	-0.0052337961008506	-0.0191472050008395	6.9448333800056	27.8073368804257	0	1	TC	S1.1W
XXQ2_TACGCTCAGCACCAGA-1	XXQ2	6767	1764	1W	-0.0231009736223005	0.00532681347046252	22.6245012560958	16.6543520023644	0	1	TC	S1.1W
XXQ2_TACGCTCAGTCGGCCT-1	XXQ2	7558	2205	1W	-0.0816010194219476	0.0128535124074646	3.78406985975126	11.9079121460704	0	3	DC	S1.1W
XXQ2_TACGTCCAGTGCAACG-1	XXQ2	13410	3002	1W	-0.0275230534325734	-0.040859485432174	2.28187919463087	26.2117822520507	0	2	Mø	S1.1W
XXQ2_TACGTCCCAGCCATTA-1	XXQ2	10981	2666	1W	-0.0421316234537266	0.00585734820574899	2.8959111192059	28.7223385848283	0	2	Mø	S1.1W
XXQ2_TACGTCCGTAGAATAC-1	XXQ2	9780	2034	1W	-0.0240041537511186	-0.00468929354966355	4.32515337423313	19.8670756646217	0	3	DC	S1.1W
XXQ2_TAGACTGAGAGAGCGG-1	XXQ2	2235	913	1W	0.0375140026631251	0.0792010334359085	6.66666666666667	25.1006711409396	0	1	TC	S1.1W
XXQ2_TAGATCGAGGAATGTT-1	XXQ2	1908	836	1W	-0.0724281052437085	0.0893974970216128	3.82599580712788	20.125786163522	0	5	Treg	S1.1W
XXQ2_TAGGTACGTGAGTTTC-1	XXQ2	8625	2151	1W	0.0486270541949474	0.0577671887277276	2.12173913043478	26.0405797101449	0.0115942028985507	4	NK	S1.1W
XXQ2_TAGTGCAAGAATTGCA-1	XXQ2	2880	980	1W	-0.00039606839874233	0.00513065450715899	3.19444444444444	30.3125	0.0347222222222222	1	TC	S1.1W
XXQ2_TATCAGGGTCCAAATC-1	XXQ2	20610	3607	1W	0.0258781742681774	0.0687121996526538	5.44395924308588	38.8112566715187	0	2	Mø	S1.1W
XXQ2_TATCGCCAGTACCATC-1	XXQ2	7906	2051	1W	-0.00425556252139976	-0.0174450449634708	2.07437389324564	13.5972678977991	0.215026562104731	3	DC	S1.1W
XXQ2_TATCTGTAGCTGCCAC-1	XXQ2	4879	1532	1W	-0.0447682492117475	-0.0459315413238254	3.17688050830088	13.4453781512605	0	2	Mø	S1.1W
XXQ2_TATCTGTAGTATGAGT-1	XXQ2	8726	1958	1W	-0.092485424588478	-0.0354123774480641	3.98808159523264	14.6573458629383	0	3	DC	S1.1W
XXQ2_TATCTGTCAGGGAGAG-1	XXQ2	8284	2233	1W	-0.0546807839069458	0.0371923256420234	8.58281023660068	14.5702559150169	0	6	LC	S1.1W
XXQ2_TATGTTCCAATACGCT-1	XXQ2	6071	1824	1W	-0.0196500302611986	0.0305793574353905	4.18382474056992	13.8692142974798	0	2	Mø	S1.1W
XXQ2_TATTCCACAAGTCCCG-1	XXQ2	4613	1713	1W	-0.0435722036390512	-0.000732633765706661	2.88315629742033	19.5100802081075	0.0216778668978972	1	TC	S1.1W
XXQ2_TCAAGACAGCGCCTTG-1	XXQ2	1286	730	1W	-0.0731678855572476	0.00171416603083679	7.15396578538103	13.2970451010886	0	2	Mø	S1.1W
XXQ2_TCAAGACGTCGGTAAG-1	XXQ2	4365	1450	1W	-0.00754882880811192	0.0965475802923157	1.83276059564719	27.651775486827	0	1	TC	S1.1W
XXQ2_TCAATTCTCAGCGGAA-1	XXQ2	1369	518	1W	-0.0398649365378169	-0.0204679959572338	8.327246165084	31.7750182615048	0	2	Mø	S1.1W
XXQ2_TCACACCGTGAAAGTT-1	XXQ2	6688	1777	1W	-0.0667427943738797	-0.0148773987818254	2.58672248803828	13.8008373205742	0	2	Mø	S1.1W
XXQ2_TCACATTTCACCTTAT-1	XXQ2	3665	1257	1W	0.0240420728537387	0.0510547967585988	2.75579809004093	19.6725784447476	0	1	TC	S1.1W
XXQ2_TCACGCTAGAAGCGGG-1	XXQ2	1786	958	1W	0.0553333378037459	0.0697814079809214	13.0459126539754	13.6058230683091	0.0559910414333707	0	MC	S1.1W
XXQ2_TCACGGGGTACCCAGC-1	XXQ2	1572	650	1W	-0.0585979500117079	0.00131288940435108	14.5674300254453	11.1323155216285	0	2	Mø	S1.1W
XXQ2_TCACTCGAGCTATCCA-1	XXQ2	2484	1156	1W	0.0246762915439202	0.0849091864608105	5.47504025764895	8.45410628019324	0.0402576489533011	2	Mø	S1.1W
XXQ2_TCAGCAAGTACGTACT-1	XXQ2	4576	1200	1W	-0.042814752974729	-0.0441029022039842	3.03758741258741	12.5874125874126	0	0	MC	S1.1W
XXQ2_TCAGTGAAGCGAGAAA-1	XXQ2	8695	2187	1W	-0.0401064217443808	0.0463379731922072	7.02702702702703	18.4473835537665	0.0115008625646924	6	LC	S1.1W
XXQ2_TCAGTGAAGGATTTAG-1	XXQ2	4643	1507	1W	-0.033767701054881	0.0633362380218535	2.45530906741331	18.2855912125781	0	5	Treg	S1.1W
XXQ2_TCAGTGACACCTAAAC-1	XXQ2	5645	1758	1W	-0.0409166400281334	-0.0348244181461083	2.5155004428698	22.0549158547387	0.0177147918511957	4	NK	S1.1W
XXQ2_TCAGTTTAGACGAAGA-1	XXQ2	5190	1162	1W	0.0237981878797664	-0.0551159186322061	3.21772639691715	5.41425818882466	0	2	Mø	S1.1W
XXQ2_TCATTCAGTACCCGCA-1	XXQ2	6352	1997	1W	0.0310041052682946	0.0384775885182108	2.39294710327456	22.0875314861461	0	1	TC	S1.1W
XXQ2_TCATTGTGTCGTGTTA-1	XXQ2	5262	1575	1W	-0.0657741150139214	-0.00711630000541971	3.42075256556442	20.5625237552261	0	3	DC	S1.1W
XXQ2_TCCACCACATGTCGTA-1	XXQ2	18414	3415	1W	-0.0542065856488737	-0.00891312887634094	3.35071141522754	14.4346692733789	0	3	DC	S1.1W
XXQ2_TCCACCAGTTGACGGA-1	XXQ2	4030	1443	1W	-0.072438132997431	0.0325900042322962	7.19602977667494	12.4317617866005	0	2	Mø	S1.1W
XXQ2_TCCAGAAGTCTACAAC-1	XXQ2	20178	2823	1W	-0.0830202646156441	-0.042922777328922	1.84854792348102	16.7558727326792	0	2	Mø	S1.1W
XXQ2_TCCATGCAGATCGCCC-1	XXQ2	4159	1275	1W	0.0651405598164723	0.0844708862839055	1.44265448425102	25.3185861986054	0.625150276508776	1	TC	S1.1W
XXQ2_TCCATGCTCGGCCTTT-1	XXQ2	2176	807	1W	-0.0257420455636137	0.030388760759118	15.5330882352941	6.80147058823529	0	2	Mø	S1.1W
XXQ2_TCCCAGTCAATTCTCT-1	XXQ2	1722	688	1W	-0.0637194708926193	-0.0371577170820897	2.32288037166086	22.5900116144019	0.0580720092915215	0	MC	S1.1W
XXQ2_TCCCATGCAATGGCAG-1	XXQ2	3790	1373	1W	-0.0761073065982632	0.0491992076435847	3.3245382585752	24.353562005277	0	1	TC	S1.1W
XXQ2_TCCCATGCACCACATA-1	XXQ2	1772	833	1W	-0.0123558897331709	0.0674390841350906	3.78103837471783	10.4401805869074	0	1	TC	S1.1W
XXQ2_TCCGATCGTTCTCAGA-1	XXQ2	18756	3185	1W	-0.0483754527859445	0.0112782258721352	3.23629771806355	37.8598848368522	0	2	Mø	S1.1W
XXQ2_TCCGGGAAGACGCATG-1	XXQ2	3935	1384	1W	-0.0622606757558744	-0.0408504620405499	4.52350698856417	17.3824650571792	0	0	MC	S1.1W
XXQ2_TCCGGGACAGTCCCGA-1	XXQ2	1895	857	1W	-0.0173456131388247	-0.0802895265279282	3.58839050131926	10.7651715039578	0	2	Mø	S1.1W
XXQ2_TCCTAATCAGATCCAT-1	XXQ2	15615	3073	1W	-0.0758007263946292	0.0533696220136896	1.85718860070445	13.6599423631124	0	3	DC	S1.1W
XXQ2_TCCTCCCAGCAAGCCA-1	XXQ2	6626	1897	1W	0.0267815843903907	0.0883323387646761	0.965891940839119	27.7392091759734	0	1	TC	S1.1W
XXQ2_TCCTCCCGTACCTATG-1	XXQ2	6317	1527	1W	0.064492877775901	0.0764749751935231	0.949817951559285	29.4760170967231	0.0158302991926547	1	TC	S1.1W
XXQ2_TCCTCGACACTGATTG-1	XXQ2	2865	1160	1W	-0.0572055808878815	0.0404391018216926	7.22513089005236	10.0523560209424	0	2	Mø	S1.1W
XXQ2_TCGAAGTGTACTCAAC-1	XXQ2	3206	1108	1W	0.0763858634957068	0.0799218504952712	3.02557704304429	33.1565814098565	0.343106674984404	1	TC	S1.1W
XXQ2_TCGACCTAGCAAGGAA-1	XXQ2	17744	2374	1W	-0.0344848442927789	-0.00529428845532742	2.72204688908927	19.6517132551849	0	3	DC	S1.1W
XXQ2_TCGACCTGTCGCCACA-1	XXQ2	5595	1544	1W	0.0570958384005362	0.091811676323168	2.50223413762288	26.5058087578195	0.0178731009830206	1	TC	S1.1W
XXQ2_TCGACGGTCCTTCAGC-1	XXQ2	26542	4774	1W	-0.0413694473978993	-0.0635489833859063	9.14776580513902	13.5521060959988	0	2	Mø	S1.1W
XXQ2_TCGCTTGAGTCGCCAC-1	XXQ2	1057	570	1W	-0.0588645407490718	-0.0181786890263077	4.44654683065279	15.7994323557237	0	0	MC	S1.1W
XXQ2_TCGGGCAAGTAATCCC-1	XXQ2	1091	567	1W	-0.0683068122399494	-0.0653943609491896	3.94133822181485	19.7983501374885	0.0916590284142988	0	MC	S1.1W
XXQ2_TCGGGCAGTAGTGTGG-1	XXQ2	11219	2619	1W	-0.0514084758897779	0.0332453565593289	4.40324449594438	14.6893662536768	0	3	DC	S1.1W
XXQ2_TCGGGTGTCGAGTGGA-1	XXQ2	23022	4565	1W	-0.0105146196011273	-0.00895342367073104	4.79106941186691	19.4075232386413	0	3	DC	S1.1W
XXQ2_TCTACATCAAATCCCA-1	XXQ2	15456	2793	1W	-0.0664257322288197	-0.0666784592136371	2.16744306418219	17.6565734989648	0.00646997929606625	3	DC	S1.1W
XXQ2_TCTATACTCAAGCCGC-1	XXQ2	6755	1753	1W	-0.0405037131409447	-0.0276528538493791	1.83567727609178	32.3316062176166	0.0148038490007402	1	TC	S1.1W
XXQ2_TCTATCAAGAGGTATT-1	XXQ2	8557	2260	1W	-0.0491640351934927	0.00191770060400948	1.70620544583382	18.9318686455533	0	2	Mø	S1.1W
XXQ2_TCTCACGAGCACTCAT-1	XXQ2	3432	1351	1W	-0.0838711079118624	0.0699962830200865	3.87529137529138	21.9405594405594	0	1	TC	S1.1W
XXQ2_TCTCACGAGCAGGCTA-1	XXQ2	5274	1483	1W	-0.00269059260274979	0.0515335840280299	3.54569586651498	26.7349260523322	0.0189609404626469	1	TC	S1.1W
XXQ2_TCTCCGATCGGACTTA-1	XXQ2	9306	2387	1W	-0.0635879298171352	0.00591196441679943	4.20159037180314	34.0103159252095	0	2	Mø	S1.1W
XXQ2_TCTCTGGAGGATTTGA-1	XXQ2	1846	923	1W	-0.0701874712942003	-0.0540347045216071	5.63380281690141	14.3553629469122	0	2	Mø	S1.1W
XXQ2_TCTGCCACATTGAAGA-1	XXQ2	3579	1046	1W	-0.00392596831912526	0.0643758264529734	5.53227158424141	31.8245319921766	0	1	TC	S1.1W
XXQ2_TCTGTCGAGATTAGTG-1	XXQ2	4050	1281	1W	0.0568181409870175	0.00747939733124575	2.81481481481481	13.6296296296296	0	0	MC	S1.1W
XXQ2_TCTGTCGTCCCGTGAG-1	XXQ2	6215	1917	1W	0.0602413664386941	0.0342570071815966	5.82461786001609	28.2703137570394	0.0160901045856798	1	TC	S1.1W
XXQ2_TCTTAGTTCCATTCAT-1	XXQ2	4089	1416	1W	-0.0149431029203588	0.0280147880293208	2.494497432135	11.9833700171191	0	1	TC	S1.1W
XXQ2_TCTTAGTTCGAAGGAC-1	XXQ2	2590	1000	1W	0.0510657632327684	-0.0223245763069281	3.12741312741313	19.3822393822394	0	5	Treg	S1.1W
XXQ2_TCTTCCTAGGGATCAC-1	XXQ2	5318	1675	1W	0.00336341915190998	0.0760744522800398	12.5799172621286	14.0278300112824	0	6	LC	S1.1W
XXQ2_TCTTCCTCATGGTGGA-1	XXQ2	3028	1164	1W	-0.0307660069896361	0.0780532678957324	5.51519154557464	23.9101717305152	0	1	TC	S1.1W
XXQ2_TGAATGCCAACTGGTT-1	XXQ2	1901	699	1W	-0.018263309599914	-0.00156029375389519	3.89268805891636	8.94266175697002	0.0526038926880589	2	Mø	S1.1W
XXQ2_TGAATGCCATTGACAC-1	XXQ2	5282	1783	1W	-0.00728936250461773	-0.0348296968170641	5.13063233623627	12.9685725104127	0.0189322226429383	2	Mø	S1.1W
XXQ2_TGACCCTCATCCGAGC-1	XXQ2	5572	1592	1W	-0.0511706351352813	0.0844752395441053	2.40488155061019	21.2311557788945	0	1	TC	S1.1W
XXQ2_TGACTCCTCCAAATGC-1	XXQ2	4553	1337	1W	-0.039941436226435	0.0503657801182701	1.49352075554579	13.6613222051395	0	0	MC	S1.1W
XXQ2_TGAGACTGTCACTTCC-1	XXQ2	4600	1508	1W	-0.00691078794039549	0.00454332257657231	3	22.1521739130435	0.0217391304347826	2	Mø	S1.1W
XXQ2_TGAGGAGGTGTCCAAT-1	XXQ2	1662	663	1W	-0.0536639904408165	-0.0305397070998981	4.87364620938628	18.531889290012	0	0	MC	S1.1W
XXQ2_TGAGTCACATGGCACC-1	XXQ2	13859	2359	1W	-0.0660460424441825	-0.0126863658378508	2.64088318060466	17.6058878706977	0	3	DC	S1.1W
XXQ2_TGATGGTGTCGCCACA-1	XXQ2	7216	1620	1W	-0.0621417472254263	-0.0167270631531636	3.24279379157428	23.7389135254989	0	3	DC	S1.1W
XXQ2_TGATTTCTCCTAGCGG-1	XXQ2	2288	832	1W	-0.0565865940789121	-0.00956903792482831	10.7954545454545	11.0576923076923	0.0437062937062937	2	Mø	S1.1W
XXQ2_TGCATCCTCGCATAGT-1	XXQ2	5466	1529	1W	-0.0091053535669787	0.0715914538438321	2.52469813391877	27.8814489571899	0	1	TC	S1.1W
XXQ2_TGCCGAGAGAGTCTTC-1	XXQ2	4671	1302	1W	-0.0274097478884289	0.158946832428478	3.96060800685078	31.7062727467352	0	1	TC	S1.1W
XXQ2_TGCTCGTCACCATTCC-1	XXQ2	3027	1185	1W	-0.00733340060824059	0.045283518033068	3.46878097125867	13.9742319127849	0	1	TC	S1.1W
XXQ2_TGCTCGTGTACATTGC-1	XXQ2	1392	674	1W	-0.0642844303983635	0.0424478203527826	13.7931034482759	18.1034482758621	0	0	MC	S1.1W
XXQ2_TGGAACTTCTACACTT-1	XXQ2	5110	1391	1W	0.0200373803964591	0.0320308845411593	3.65949119373777	28.6692759295499	0	1	TC	S1.1W
XXQ2_TGGGAGAAGCCTGACC-1	XXQ2	4995	1373	1W	0.041623437758974	0.144216174123566	1.92192192192192	27.0670670670671	0	1	TC	S1.1W
XXQ2_TGGGATTAGGGAGGCA-1	XXQ2	5286	1562	1W	0.0281005356999365	0.190727408817899	1.74044646235339	26.7309875141884	0	1	TC	S1.1W
XXQ2_TGGGTTAAGGGCCCTT-1	XXQ2	5232	1678	1W	-0.0332910730004115	0.0656031254707747	0.936544342507645	19.4762996941896	0	5	Treg	S1.1W
XXQ2_TGGTACAAGCGCGTTC-1	XXQ2	3755	1326	1W	-0.0528320856043485	0.0594253009554282	2.50332889480692	27.8295605858855	0	1	TC	S1.1W
XXQ2_TGGTACAGTCTTCAAG-1	XXQ2	6832	2141	1W	-0.0816167667586373	-0.0290108438013101	10.9631147540984	11.1973067915691	0	2	Mø	S1.1W
XXQ2_TGGTAGTAGAGGCTGT-1	XXQ2	1858	867	1W	-0.0227817697826885	0.0343818245884176	5.43595263724435	28.5791173304629	0	1	TC	S1.1W
XXQ2_TGTGTGACACAATGAA-1	XXQ2	28504	4190	1W	-0.0334074457832697	0.0426940111552921	2.88029750210497	25.9998596688184	0	6	LC	S1.1W
XXQ2_TGTTCATTCTCGCTCA-1	XXQ2	3375	1366	1W	-0.0804848217933383	0.0627477934065524	3.82222222222222	12.9777777777778	0	5	Treg	S1.1W
XXQ2_TGTTGGATCTCCCTAG-1	XXQ2	5650	1665	1W	0.0423561617045492	0.0284101829744962	4.72566371681416	28.212389380531	0	1	TC	S1.1W
XXQ2_TTACAGGCAGAATTCC-1	XXQ2	5342	1505	1W	-0.00701010366723676	0.0512692742267049	2.92025458629727	21.9206289779109	0.0187195806813927	1	TC	S1.1W
XXQ2_TTACGCCTCACAGTGT-1	XXQ2	5965	1828	1W	0.0488104392866262	0.0891902961212589	2.17937971500419	22.1961441743504	0.0167644593461861	1	TC	S1.1W
XXQ2_TTACGTTCAAGAGCTG-1	XXQ2	7756	2370	1W	-0.0330357741088524	0.0330768325068801	4.52552862300155	12.2743682310469	0.0773594636410521	3	DC	S1.1W
XXQ2_TTACTGTTCTCTCCGA-1	XXQ2	3785	1152	1W	0.0718084508326941	-0.00181009763941935	1.9550858652576	25.5746367239102	0	1	TC	S1.1W
XXQ2_TTAGTCTCACTGAATC-1	XXQ2	2583	1035	1W	-0.0758710444706465	0.055736954570442	2.74874177313202	21.4092140921409	0	1	TC	S1.1W
XXQ2_TTATTGCCAGCAATTC-1	XXQ2	5807	1968	1W	0.157770172746488	0.0142621496683321	2.01480971241605	24.7632168073015	0	1	TC	S1.1W
XXQ2_TTCAATCAGATTAGTG-1	XXQ2	1171	570	1W	0.00417106693080884	-0.00423860827501357	1.45175064047822	18.7873612297182	0	2	Mø	S1.1W
XXQ2_TTCACGCTCGACGCGT-1	XXQ2	7153	2064	1W	-0.0418588483293328	0.0210560256654759	3.31329512092828	11.2959597371732	0.0139801481895708	2	Mø	S1.1W
XXQ2_TTCAGGAGTCTGCAAT-1	XXQ2	2799	1022	1W	-0.00648393982367203	0.0353213794631388	3.0725259021079	24.4730260807431	0.0714540907466952	1	TC	S1.1W
XXQ2_TTCATGTTCGTTCAGA-1	XXQ2	7518	2111	1W	-0.0424374556800596	0.0544294884286911	5.42697525937749	13.1417930300612	0	3	DC	S1.1W
XXQ2_TTCATTGCAACCGACC-1	XXQ2	6115	1572	1W	0.00261113818429318	-0.0326315449785134	3.02534750613246	29.3213409648406	0	1	TC	S1.1W
XXQ2_TTCCGTGAGTAGCAAT-1	XXQ2	5410	1683	1W	-0.0998383307329551	0.15951930576375	2.56931608133087	16.7097966728281	0	1	TC	S1.1W
XXQ2_TTCCTCTAGTTAACGA-1	XXQ2	3737	1367	1W	0.004107953488311	0.0418575342649146	2.24779234680225	24.0567299973241	0	1	TC	S1.1W
XXQ2_TTCCTTCCAGTCTACA-1	XXQ2	3435	1406	1W	0.0137689260600324	-0.0070793354763192	2.96943231441048	15.0218340611354	0	0	MC	S1.1W
XXQ2_TTCGATTTCTGCGGAC-1	XXQ2	1843	947	1W	0.0139582209872561	-0.0217009681636012	2.49593054801953	22.2463374932176	0.0542593597395551	1	TC	S1.1W
XXQ2_TTCTAACGTCACAGTT-1	XXQ2	7304	1706	1W	-0.0102575186715514	-0.00462383266880119	16.3745892661555	11.3499452354874	0	0	MC	S1.1W
XXQ2_TTCTCTCAGCATCAAA-1	XXQ2	8317	1913	1W	-0.0266503811064883	0.0175481859475094	2.51292533365396	11.1819165564506	0.0120235661897319	0	MC	S1.1W
XXQ2_TTCTGTACAAATGGTA-1	XXQ2	20540	3929	1W	-0.0623914838977908	0.04785150584279	3.75851996105161	27.4050632911392	0	1	TC	S1.1W
XXQ2_TTCTGTAGTTCCACGG-1	XXQ2	2235	903	1W	0.0311582321738835	0.0968988606483705	5.54809843400447	24.1163310961969	0.0447427293064877	1	TC	S1.1W
XXQ2_TTGCCTGAGTATGATG-1	XXQ2	3176	1241	1W	-0.00706600051356106	0.0918149791363973	7.99748110831234	14.4206549118388	0	1	TC	S1.1W
XXQ2_TTGCGTCGTTTGTGGT-1	XXQ2	3144	1044	1W	-0.0825465420206077	-0.0204203793818794	10.2099236641221	17.7798982188295	0	2	Mø	S1.1W
XXQ2_TTGGGATCATGTGGTT-1	XXQ2	3610	1296	1W	-0.0501982272235978	-0.0136562894771012	1.77285318559557	14.6537396121884	0.0554016620498615	0	MC	S1.1W
XXQ2_TTGGGTACAGATTTCG-1	XXQ2	3191	1045	1W	-0.0684308501355091	0.00144352007169478	4.95142588530241	29.0504544030085	0	1	TC	S1.1W
XXQ2_TTGGTTTCATTGGGAG-1	XXQ2	3835	1361	1W	0.035260387631352	0.102377188895757	5.24119947848761	22.8943937418514	0.0260756192959583	1	TC	S1.1W
XXQ2_TTTCATGGTGTTCCTC-1	XXQ2	4231	1518	1W	-0.0343625162599597	0.0442406516706297	2.83620893405814	21.8388087922477	0	1	TC	S1.1W
XXQ2_TTTCCTCGTCAGGTGA-1	XXQ2	5648	1575	1W	-0.0174054424751373	0.000915966321946959	1.29249291784703	26.221671388102	0	1	TC	S1.1W
XXQ2_TTTCCTCTCCACAGCG-1	XXQ2	1540	699	1W	-0.0549431341563133	0.0041158991838272	2.27272727272727	18.2467532467532	0	0	MC	S1.1W
XXQ2_TTTGACTTCACTCGAA-1	XXQ2	4195	1751	1W	-0.0134630241575166	-0.00166870691513246	5.98331346841478	14.7318235995232	0.0238379022646007	0	MC	S1.1W
XXQ2_TTTGGTTTCAAACGAA-1	XXQ2	3906	1356	1W	-0.0269216028728515	-0.0326270329128152	3.14900153609831	16.5130568356375	0.0256016385048643	0	MC	S1.1W
XXQ2_TTTGGTTTCAGTAGGG-1	XXQ2	13055	3238	1W	0.0215408535017584	0.0852427418391753	3.17885867483723	18.4297204136346	0	6	LC	S1.1W
XXQ2_TTTGGTTTCTGAGAGG-1	XXQ2	3911	1346	1W	0.00730392920646297	-0.0185962130874818	3.68192278189721	28.1513679365891	0	1	TC	S1.1W
XXQ2_TTTGTTGTCGCCGAGT-1	XXQ2	1446	693	1W	0.0258026240757483	-0.038121278774192	24.7579529737206	8.29875518672199	0.0691562932226833	2	Mø	S1.1W
XXQ5_AACAACCAGGCTTTCA-1	XXQ5	4357	1743	6M	0.0217467189443417	0.0489977138685375	8.23961441358733	15.9513426669727	0.0229515721826945	3	DC	S1.6M
XXQ5_AACAAGAAGTCGCCAC-1	XXQ5	1725	698	6M	-0.04377898390445	0.0377929036434269	24.2898550724638	24.5217391304348	0	1	TC	S1.6M
XXQ5_AACCAACAGGTTTACC-1	XXQ5	1617	737	6M	0.034338527526488	-0.0470746184504669	6.12244897959184	31.7254174397032	0.0618429189857761	2	Mø	S1.6M
XXQ5_AAGACAATCCTAAGTG-1	XXQ5	1510	742	6M	-0.0763297497038572	-0.0027249546461561	10.794701986755	17.7483443708609	0	0	MC	S1.6M
XXQ5_AATCACGGTGGTACAG-1	XXQ5	2478	1250	6M	-0.0940756473802632	-0.0443518929208859	7.58676351896691	16.8684422921711	0	1	TC	S1.6M
XXQ5_ACCATTTAGTGAGTTA-1	XXQ5	1258	746	6M	-0.0181905466236312	-0.0306041025789471	6.99523052464229	10.0953895071542	0	1	TC	S1.6M
XXQ5_ACCCTTGTCATAGCAC-1	XXQ5	3919	1480	6M	-0.0880413863148473	0.0704626541249966	8.49706557795356	15.9479459045675	0	3	DC	S1.6M
XXQ5_ACTCCCACACCAGCGT-1	XXQ5	1052	568	6M	-0.060068793267766	-0.0154599346225608	12.1673003802281	12.1673003802281	0	0	MC	S1.6M
XXQ5_AGAAGTAAGACCACGA-1	XXQ5	1954	889	6M	-0.0760160821940782	-0.0163968059129095	3.88945752302968	30.8597748208802	0	1	TC	S1.6M
XXQ5_AGAGCCCTCTCGCGTT-1	XXQ5	2389	1021	6M	-0.00357987811879532	0.00337457648784981	19.1293428212641	15.4457932189201	0.0418585182084554	6	LC	S1.6M
XXQ5_AGCGATTGTTGGACCC-1	XXQ5	6637	2194	6M	-0.0700884280799904	0.00367733708987142	6.52403194214253	24.2579478680127	0	1	TC	S1.6M
XXQ5_AGCGATTTCTAACGGT-1	XXQ5	3362	1261	6M	-0.0533770513894056	-0.0787686426809216	17.7870315288519	22.4866151100535	0	1	TC	S1.6M
XXQ5_AGGATCTTCATGGATC-1	XXQ5	1396	753	6M	-0.0633091868063323	-0.036355688723269	6.73352435530086	12.6790830945559	0	2	Mø	S1.6M
XXQ5_AGTACCAGTCTAACGT-1	XXQ5	3417	1164	6M	-0.0455810342737232	0.044236402884196	2.92654375182909	35.0599941469125	0	1	TC	S1.6M
XXQ5_AGTAGCTCACACGTGC-1	XXQ5	2079	1023	6M	-0.0574261950927163	0.022212181476234	6.68590668590669	18.2299182299182	0	1	TC	S1.6M
XXQ5_AGTGATCTCTAACGCA-1	XXQ5	1265	638	6M	0.0314527803901116	-0.0302583573652026	12.9644268774704	24.1106719367589	0	1	TC	S1.6M
XXQ5_AGTTCCCAGCAGATAT-1	XXQ5	2218	937	6M	0.0668156020009054	0.0399537187712986	7.39404869251578	27.9080252479711	0	1	TC	S1.6M
XXQ5_ATACCTTAGCGAGAAA-1	XXQ5	4695	1519	6M	-0.0270281507918586	-0.00441896806084438	5.70820021299255	30.6070287539936	0	1	TC	S1.6M
XXQ5_ATCACAGCAGATTAAG-1	XXQ5	3826	1537	6M	-0.108534284092231	-0.116433538381158	9.69681129116571	15.3162571876634	0	3	DC	S1.6M
XXQ5_ATCGTCCGTGCAACAG-1	XXQ5	3506	1321	6M	-0.0281931820751443	-0.0464647240846828	15.4877353108956	21.8482601254991	0	3	DC	S1.6M
XXQ5_ATCTCTACATTAGGCT-1	XXQ5	2672	1204	6M	-0.0542629685636613	-0.0871974431584581	7.70958083832335	21.2574850299401	0.0374251497005988	1	TC	S1.6M
XXQ5_ATGATCGCACCCAACG-1	XXQ5	2495	1134	6M	0.015883066190307	0.00199638295143581	6.4128256513026	21.8837675350701	0.0400801603206413	1	TC	S1.6M
XXQ5_ATGGTTGAGTATAGAC-1	XXQ5	2026	961	6M	-0.0311382803551504	0.0839248040811876	5.47877591312932	15.2023692003949	0.0493583415597236	1	TC	S1.6M
XXQ5_ATTGGGTTCCGGACGT-1	XXQ5	1220	538	6M	-0.0538053601690548	-0.0592450716311045	7.13114754098361	19.4262295081967	0	0	MC	S1.6M
XXQ5_CAACGATGTTCTCCCA-1	XXQ5	5285	1926	6M	-0.0323104511806515	0.00485288158113487	8.60927152317881	18.7322611163671	0.0189214758751183	3	DC	S1.6M
XXQ5_CAACGATTCCGAGATT-1	XXQ5	1773	832	6M	0.0175830251719328	-0.0494693560039547	5.6965595036661	26.3395375070502	0	0	MC	S1.6M
XXQ5_CAGATCATCACTCCGT-1	XXQ5	2699	1184	6M	-0.0525052386078411	0.000916856350571593	5.77991848832901	19.2663949610967	0.0370507595405706	4	NK	S1.6M
XXQ5_CAGGGCTAGCTGTTAC-1	XXQ5	3488	1093	6M	-0.0689112830572079	-0.0867774861490328	21.9323394495413	11.7545871559633	0	3	DC	S1.6M
XXQ5_CATACAGGTACGACTT-1	XXQ5	1206	679	6M	-0.0614807155758428	-0.0283380907697643	8.62354892205638	12.7694859038143	0.165837479270315	1	TC	S1.6M
XXQ5_CATAGACTCCCGATCT-1	XXQ5	3625	1374	6M	-0.0229788800163198	-0.0616636434755016	10.6758620689655	5.57241379310345	0.0275862068965517	2	Mø	S1.6M
XXQ5_CATCGGGCATGTGACT-1	XXQ5	2176	967	6M	0.0514736535696418	0.00988291002909698	6.34191176470588	26.0110294117647	0.0459558823529412	1	TC	S1.6M
XXQ5_CATGCTCGTACGTACT-1	XXQ5	2175	1061	6M	-0.0422841536993987	0.00370272859995792	4.22988505747126	20.8275862068966	0	1	TC	S1.6M
XXQ5_CCAAGCGTCCTCCACA-1	XXQ5	8920	2115	6M	-0.0751436868221472	-0.00572833567129415	8.56502242152466	16.1210762331839	0	3	DC	S1.6M
XXQ5_CCACAAACAAGCGCTC-1	XXQ5	4408	1581	6M	-0.0689827366608141	-0.0258009895967213	5.51270417422868	9.46007259528131	0	0	MC	S1.6M
XXQ5_CCACTTGCAGCCTTCT-1	XXQ5	3701	1581	6M	0.0372490717023127	-0.050497146645242	14.1313158605782	13.8340988921913	0.0270197243988111	6	LC	S1.6M
XXQ5_CCATCACGTCATCGGC-1	XXQ5	3070	1074	6M	-0.0240278103682421	-0.0253963104877185	12.9967426710098	23.2247557003257	0	1	TC	S1.6M
XXQ5_CCCTTAGCATGTCTAG-1	XXQ5	1312	743	6M	-0.0200284349445037	-0.0348433383764618	10.2896341463415	15.3201219512195	0	1	TC	S1.6M
XXQ5_CCGGTGAGTACGATCT-1	XXQ5	3160	1157	6M	-0.0382532784742873	0.0353296727966464	5.31645569620253	30.7911392405063	0.0316455696202532	1	TC	S1.6M
XXQ5_CCTACGTGTCTTCAAG-1	XXQ5	1093	555	6M	0.000145823484493449	0.031204356836575	4.94053064958829	29.551692589204	0	3	DC	S1.6M
XXQ5_CGAGGCTCATCTTCGC-1	XXQ5	4657	1856	6M	0.0909634041921233	-0.0664331493010157	3.75778398110372	26.4333261756496	0.0214730513205927	1	TC	S1.6M
XXQ5_CGCCATTGTTAAAGTG-1	XXQ5	8169	2348	6M	-0.0832452938639076	0.0015981741317512	5.75345819561758	21.0919329171257	0.0122414004162076	3	DC	S1.6M
XXQ5_CGTAAGTCACCACTGG-1	XXQ5	1056	534	6M	-0.0600961723008687	-0.0202782643556337	11.3636363636364	20.1704545454545	0	0	MC	S1.6M
XXQ5_CGTGCTTCATAAGATG-1	XXQ5	10645	2485	6M	-0.00889100471636831	-0.0373007998147653	18.8351338656646	23.860967590418	0	3	DC	S1.6M
XXQ5_CTCCATGAGATTAGCA-1	XXQ5	1667	969	6M	-0.0519294696028635	-0.0688399193540547	4.73905218956209	12.9574085182963	0	0	MC	S1.6M
XXQ5_CTCCTTTAGTCATCGT-1	XXQ5	4196	1289	6M	-0.0869216883192202	-0.0682570946368592	15.0142993326978	11.2488083889418	0.0238322211630124	3	DC	S1.6M
XXQ5_CTGATCCCAGACCAAG-1	XXQ5	2937	1012	6M	-0.0219304721449034	-0.0589275385145228	14.5386448757235	29.792305073204	0	1	TC	S1.6M
XXQ5_CTTCCGATCAGCATTG-1	XXQ5	1719	864	6M	-0.0208788360939173	-0.0439554988353903	6.86445607911576	27.1669575334497	0	1	TC	S1.6M
XXQ5_CTTCGGTAGCGTTAGG-1	XXQ5	1714	830	6M	0.0648853244043948	-0.00832061334531801	4.95915985997666	25.7292882147024	0.058343057176196	1	TC	S1.6M
XXQ5_GAACTGTCAATAGAGT-1	XXQ5	6315	1975	6M	-0.0235730252709261	-0.0506483762073579	15.027711797308	18.3847980997625	0.0158353127474268	3	DC	S1.6M
XXQ5_GAAGCGAGTAATACCC-1	XXQ5	4586	1426	6M	0.0891862251634446	0.0410573233069182	13.061491495857	27.0824247710423	0.0654164849542085	3	DC	S1.6M
XXQ5_GAATAGACATTCACAG-1	XXQ5	3593	1368	6M	-0.0273985990082955	-0.0211117967875572	8.09908154745338	27.4144169217924	0	1	TC	S1.6M
XXQ5_GACATCAGTTCGATTG-1	XXQ5	2487	1133	6M	0.0285387253689236	-0.0578097917385801	3.37756332931242	26.6988339364696	0	1	TC	S1.6M
XXQ5_GAGATGGCATATGCGT-1	XXQ5	9247	2028	6M	-0.0274413296744842	-0.00396150172595813	3.43895317400238	33.4270574240294	0	3	DC	S1.6M
XXQ5_GATCACACATCGAGCC-1	XXQ5	1749	876	6M	0.0698146596181919	0.0192169739986418	8.17610062893082	24.0708976558033	0	1	TC	S1.6M
XXQ5_GATTCGAAGTCATCCA-1	XXQ5	2264	815	6M	-0.0741980329307917	-0.0443635980593065	6.44876325088339	28.2685512367491	0.0441696113074205	3	DC	S1.6M
XXQ5_GCAGTTATCATTTGGG-1	XXQ5	1904	1014	6M	0.0461009425684567	0.0123445765947766	3.83403361344538	23.1617647058824	0	1	TC	S1.6M
XXQ5_GCATTAGAGCCACCGT-1	XXQ5	2464	985	6M	-0.0672331584148528	-0.0154546044811419	14.0016233766234	26.9480519480519	0	1	TC	S1.6M
XXQ5_GCGAGAAAGCGTGTTT-1	XXQ5	1715	786	6M	0.0123993558415194	-0.0827295962078803	7.63848396501458	23.6734693877551	0.0583090379008746	1	TC	S1.6M
XXQ5_GCGTTTCTCCTCGATC-1	XXQ5	2687	923	6M	-0.0284654906270301	-0.0604059736422619	11.9091924078898	18.3103833271306	0.0744324525493115	3	DC	S1.6M
XXQ5_GGCACGTCATGCGTGC-1	XXQ5	2968	1055	6M	-0.0607489636149676	0.0109161593645655	4.14420485175202	31.4690026954178	0	1	TC	S1.6M
XXQ5_GGCTTTCGTCCAAATC-1	XXQ5	6781	2202	6M	-0.00176606695597546	-0.0264632834049159	5.92832915499189	17.6080224155729	0	1	TC	S1.6M
XXQ5_GGGATGAGTGTTACTG-1	XXQ5	1924	883	6M	-0.0304760332219214	-0.0134480734916037	4.36590436590437	26.3513513513513	0	1	TC	S1.6M
XXQ5_GGGCGTTAGGACTGGT-1	XXQ5	4239	1427	6M	-0.0368852438462579	-0.0510213692270356	4.19910356216089	25.8787449870252	0.0235904694503421	1	TC	S1.6M
XXQ5_GGGCTACGTTACGATC-1	XXQ5	1317	750	6M	-0.0136452764751774	-0.0514565890049077	10.1746393318147	20.9567198177677	0.0759301442672741	1	TC	S1.6M
XXQ5_GGTGTCGCACAACATC-1	XXQ5	1031	548	6M	-0.0511558142427148	-0.0230790672884904	5.62560620756547	21.5324927255092	0	3	DC	S1.6M
XXQ5_GTAACCAGTCGCGTTG-1	XXQ5	7057	1935	6M	-0.0222975967316362	-0.0327191445752613	5.01629587643475	18.6481507722828	0	3	DC	S1.6M
XXQ5_GTACAGTCAATTCTCT-1	XXQ5	1099	587	6M	-0.0598000059000763	0.105352502842742	4.82256596906278	32.9390354868062	0.0909918107370337	1	TC	S1.6M
XXQ5_GTCCTCACAGGTGACA-1	XXQ5	2035	1000	6M	0.0488657693827622	-0.0640479291878219	5.5036855036855	22.1130221130221	0	5	Treg	S1.6M
XXQ5_GTCTGTCCAGTGGCTC-1	XXQ5	2060	1133	6M	-0.0995984121566792	0.00989205857619552	11.4563106796117	8.83495145631068	0	2	Mø	S1.6M
XXQ5_TAACACGCACCGTCGA-1	XXQ5	2824	1158	6M	-0.0046298522543821	-0.090303587944005	15.1912181303116	21.4235127478754	0	6	LC	S1.6M
XXQ5_TACACCCAGTGCACAG-1	XXQ5	1343	692	6M	-0.0578306866726411	-0.0445618388340303	4.61653015636634	20.9233060312733	0	1	TC	S1.6M
XXQ5_TAGGTACTCGCTCATC-1	XXQ5	3923	1548	6M	0.0489905421294942	-0.041690519015727	5.68442518480755	21.6670915115983	0	1	TC	S1.6M
XXQ5_TAGGTTGAGAACTTCC-1	XXQ5	1700	905	6M	-0.0381865814287196	-0.0158643520269242	18.7647058823529	10.1176470588235	0	3	DC	S1.6M
XXQ5_TATTGCTGTCCAAGAG-1	XXQ5	1232	671	6M	-0.0701195414062975	0.0126582779408397	11.6883116883117	11.3636363636364	0	1	TC	S1.6M
XXQ5_TATTTCGAGACTTCAC-1	XXQ5	3578	1607	6M	0.017724745694772	0.0980313170483161	12.2973728339855	11.3750698714366	0	3	DC	S1.6M
XXQ5_TCACACCTCAGAGCAG-1	XXQ5	1965	923	6M	0.0026509105701073	-0.0129919598561069	20.2035623409669	14.1984732824427	0.101781170483461	6	LC	S1.6M
XXQ5_TCACTATGTGTTCCTC-1	XXQ5	4435	1621	6M	-0.0620605639140696	0.00419246314907794	10.5749718151071	17.4971815107103	0.0225479143179256	1	TC	S1.6M
XXQ5_TCAGCCTTCATTGGTG-1	XXQ5	2272	1054	6M	0.095031340967639	0.0247594953987067	4.13732394366197	20.6866197183099	0.0440140845070423	1	TC	S1.6M
XXQ5_TCATGTTCAGGAGGAG-1	XXQ5	1239	549	6M	0.00901209653500406	0.0347781280143526	19.6125907990315	8.79741727199354	0.0807102502017756	1	TC	S1.6M
XXQ5_TCCCACAAGCCTTTGA-1	XXQ5	5347	1979	6M	-0.0624732813016194	-0.0492319273546945	9.68767533196185	12.6800074808304	0	3	DC	S1.6M
XXQ5_TCCGATCCAAAGCGTG-1	XXQ5	3351	1239	6M	-0.0482539192844399	-0.0462660268061895	9.37033721277231	34.1987466427932	0.0596836765144733	1	TC	S1.6M
XXQ5_TCCGTGTTCCCAGCGA-1	XXQ5	3778	1120	6M	-0.0383238239719178	-4.8479933555029e-05	5.3996823716252	22.7633668607729	0	3	DC	S1.6M
XXQ5_TCCTAATGTAGGGTAC-1	XXQ5	1637	808	6M	-0.0834311040134222	-0.038737510052207	7.57483200977398	24.7403787416005	0	1	TC	S1.6M
XXQ5_TCCTCTTAGTTACGTC-1	XXQ5	2152	832	6M	-0.024383397420272	-0.00750912957250016	13.2899628252788	21.3754646840149	0	3	DC	S1.6M
XXQ5_TCTATACGTAAGGCTG-1	XXQ5	3713	1275	6M	-0.0316833828293973	0.0164566334476397	2.3969835712362	27.4171828709938	0	1	TC	S1.6M
XXQ5_TCTATACGTTTGCAGT-1	XXQ5	1034	538	6M	-0.0530766875424764	0.0130588164129948	16.1508704061896	6.86653771760155	0.0967117988394584	1	TC	S1.6M
XXQ5_TCTCCGATCTACTGAG-1	XXQ5	1764	839	6M	-0.0676214742819706	-0.0809034811530909	3.85487528344671	24.092970521542	0	1	TC	S1.6M
XXQ5_TCTTTGATCTTCCAGC-1	XXQ5	2037	844	6M	-0.0224698671539221	-0.00362837712633778	4.22189494354443	24.5459008345606	0.147275405007364	1	TC	S1.6M
XXQ5_TGATGGTGTGCCTTCT-1	XXQ5	1531	905	6M	-0.0842638703284153	-0.107583998345833	6.85826257348138	8.03396472893534	0	0	MC	S1.6M
XXQ5_TGCTCGTAGCGGCTCT-1	XXQ5	1889	918	6M	-0.0200305315092806	0.10171353366745	4.28798305982001	22.8692429857067	0.0529380624669137	1	TC	S1.6M
XXQ5_TGCTTCGGTCATTGCA-1	XXQ5	1249	573	6M	-0.0608113632322979	0.142654757547572	7.12570056044836	16.1729383506805	0	0	MC	S1.6M
XXQ5_TGGCGTGCAAACAGGC-1	XXQ5	2235	970	6M	0.0119237511051436	0.0198793998689802	8.7248322147651	18.2102908277405	0.0894854586129754	3	DC	S1.6M
XXQ5_TGGGTTACATTCGATG-1	XXQ5	4367	1681	6M	-0.0809857017094595	-0.0203565027090942	8.72452484543165	16.2125028623769	0	3	DC	S1.6M
XXQ5_TGTTACTCACATTGTG-1	XXQ5	1437	609	6M	0.0402055230425207	-0.0506260987462569	4.87125956854558	22.4077940153097	0.139178844815588	0	MC	S1.6M
XXQ5_TGTTACTCAGAGTGTG-1	XXQ5	3602	1292	6M	-0.00544469462109895	-0.0221102316231683	12.1043864519711	22.5430316490838	0.0555247084952804	3	DC	S1.6M
XXQ5_TGTTGAGTCCCATGGG-1	XXQ5	1654	765	6M	-0.0719248617370319	-0.0148642180032527	12.2128174123337	21.3422007255139	0	1	TC	S1.6M
XXQ5_TGTTTGTCACTTGACA-1	XXQ5	1153	598	6M	-0.0139166105872063	-0.0722138562908286	12.6626192541197	19.0806591500434	0.0867302688638335	0	MC	S1.6M
XXQ5_TTACCGCAGCCAACCC-1	XXQ5	2989	1256	6M	-0.0655709068251682	0.02223601095509	6.69120107059217	11.140849782536	0	2	Mø	S1.6M
XXQ5_TTAGTCTCAAACTAGA-1	XXQ5	4474	1481	6M	-0.0115476469090173	-0.00362310424627992	7.28654447921323	21.9490388913724	0	3	DC	S1.6M
XXQ5_TTCACCGAGAGGATCC-1	XXQ5	2864	1054	6M	-0.0316576555962863	0.0400145509179739	7.82122905027933	23.5684357541899	0	1	TC	S1.6M
XXQ5_TTCACGCTCGTTCTCG-1	XXQ5	3087	1225	6M	-0.058343540973581	-0.0473452380083346	13.1519274376417	4.98866213151927	0.194363459669582	2	Mø	S1.6M
XXQ5_TTCGATTGTATCATGC-1	XXQ5	10717	3008	6M	-0.0598378623281191	0.0211875666144844	4.82411122515629	17.7101800877111	0.00933096948772977	3	DC	S1.6M
XXQ5_TTCGGTCAGTAGCATA-1	XXQ5	3433	1126	6M	-0.0679930573735536	0.00973517001995204	4.80629187299738	36.964753859598	0	1	TC	S1.6M
XXQ5_TTGAACGCATTGCAAC-1	XXQ5	4050	1714	6M	-0.0593686124588971	-0.0633819978992964	9.06172839506173	5.50617283950617	0	2	Mø	S1.6M
XXQ5_TTGCGTCCATGAATAG-1	XXQ5	2786	1156	6M	0.00904627263251973	0.0493089874834495	8.43503230437904	25.9152907394113	0	1	TC	S1.6M
XXQ5_TTTAGTCTCGTCTACC-1	XXQ5	2004	908	6M	-0.0720783253798406	0.0125055945760351	5.73852295409182	20.9580838323353	0.0499001996007984	5	Treg	S1.6M
XXQ5_TTTGTTGGTAGCTTTG-1	XXQ5	1878	835	6M	-0.0230596384412382	0.0295874615055207	4.15335463258786	16.5601703940362	0.053248136315229	0	MC	S1.6M
XYZ1_AAACGCTCAAGCACCC-1	XYZ1	20512	2888	Con	-0.0213685263355274	-0.0234569897882792	1.90132605304212	27.7203588143526	0	3	DC	S2.Con
XYZ1_AACCTTTCACGACCTG-1	XYZ1	2870	1202	Con	-0.0794415320092187	0.0255479822659482	20.2787456445993	14.9477351916376	0	3	DC	S2.Con
XYZ1_AACGGGAGTTGAGTCT-1	XYZ1	4862	1436	Con	-0.0122978893030412	-0.0256166230179676	3.10571781160016	16.7832167832168	0	0	MC	S2.Con
XYZ1_AATGACCTCCTGCCAT-1	XYZ1	1684	630	Con	-0.0666760599721002	0.0187987357903218	5.28503562945368	24.3467933491686	0	0	MC	S2.Con
XYZ1_ACATCCCAGAATGTTG-1	XYZ1	1848	611	Con	-0.00930301002382572	0.0149076702494852	4.11255411255411	27.9761904761905	0	0	MC	S2.Con
XYZ1_ACATCCCAGAGGTCGT-1	XYZ1	3359	782	Con	-0.0148900693560412	-0.0202432970931868	5.98392378684132	41.0538850848467	0	0	MC	S2.Con
XYZ1_ACCAACATCCGGCTTT-1	XYZ1	29841	4590	Con	-0.0237841730023001	-0.0431252698367236	5.54270969471532	22.6869072752254	0	3	DC	S2.Con
XYZ1_ACCTGAATCGGAAACG-1	XYZ1	11449	2502	Con	-0.113355260342632	-0.0154676840599965	8.49855882609835	15.6694907852214	0	3	DC	S2.Con
XYZ1_ACGGTCGAGCACCAGA-1	XYZ1	6599	1687	Con	-0.0836236726230361	0.0844889986432164	5.44021821488104	27.3980906197909	0	1	TC	S2.Con
XYZ1_ACGTAACGTTGCCTAA-1	XYZ1	1801	624	Con	-0.0152432879270548	-0.0101021464652409	3.3870072182121	22.1543586896169	0	0	MC	S2.Con
XYZ1_ACTGATGGTGCGGTAA-1	XYZ1	1745	581	Con	0.00375155007873208	0.0254610189227608	5.61604584527221	37.3638968481375	0	0	MC	S2.Con
XYZ1_ACTTAGGCAGAGAAAG-1	XYZ1	9068	1811	Con	-0.0499527394836116	0.0443785032818774	4.5213939126599	28.606087340097	0	3	DC	S2.Con
XYZ1_ACTTCCGAGCGAGTCA-1	XYZ1	3087	974	Con	-0.0594722813782859	-0.0207983190826443	9.94493035309362	15.9054097829608	0	0	MC	S2.Con
XYZ1_AGGATAAAGGAACGCT-1	XYZ1	2856	830	Con	-0.0189607435572869	-0.0442534105827277	3.2563025210084	17.9271708683473	0	0	MC	S2.Con
XYZ1_AGGGTGAGTCACTCTC-1	XYZ1	17048	3183	Con	-0.0432368170963356	-0.00260393133407612	4.52252463632098	15.1102768653214	0	3	DC	S2.Con
XYZ1_AGGTTACGTCCAGGTC-1	XYZ1	4986	1794	Con	-0.0564181493796781	0.0547412279614314	8.04251905334938	18.2310469314079	0	1	TC	S2.Con
XYZ1_AGGTTGTTCCGTTGGG-1	XYZ1	4480	1181	Con	-0.0420758515055533	0.0621746413914861	7.58928571428571	31.4285714285714	0.0223214285714286	0	MC	S2.Con
XYZ1_ATCACAGAGGCTAAAT-1	XYZ1	8106	2112	Con	0.0212048940642613	0.0476247877464622	5.26770293609672	20.8857636318776	0.0123365408339502	1	TC	S2.Con
XYZ1_ATCAGGTGTGCTAGCC-1	XYZ1	6697	2481	Con	-0.0464509673067143	-0.0365335057004234	10.8854711064656	9.5117216664178	0	0	MC	S2.Con
XYZ1_ATCCTATGTCCGATCG-1	XYZ1	7339	2258	Con	0.0592509009658188	0.0910587127587776	2.65703774356179	22.4826270609075	0	1	TC	S2.Con
XYZ1_ATCGCCTTCACCCTCA-1	XYZ1	6145	1916	Con	0.0209820232516357	0.0743810678668057	5.01220504475183	24.13344182262	0	1	TC	S2.Con
XYZ1_ATGCATGCAGTGGTGA-1	XYZ1	1602	558	Con	0.0201506504809904	0.115162240094783	8.3645443196005	18.414481897628	0	0	MC	S2.Con
XYZ1_ATGGGTTTCTTTACAC-1	XYZ1	3963	1137	Con	-0.0132357701969686	-0.0251746018220595	2.69997476659097	45.0164017158718	0	1	TC	S2.Con
XYZ1_CAACAGTAGGCCTAAG-1	XYZ1	5129	1965	Con	-0.0555389380594132	-0.0229406706181836	9.92396178592318	10.1189315656073	0	0	MC	S2.Con
XYZ1_CAATGACCAGAAGCTG-1	XYZ1	8254	1903	Con	-0.0161938755067911	0.111155632930108	7.95977707778047	37.0365883208142	0	0	MC	S2.Con
XYZ1_CACGAATCAAAGGCTG-1	XYZ1	8097	2299	Con	0.0342722975959252	0.256330177871552	8.63282697295294	11.8932938125232	0.0370507595405706	3	DC	S2.Con
XYZ1_CAGCCAGTCGACATAC-1	XYZ1	4860	1775	Con	-0.0535115070446604	0.00345818627518038	4.1358024691358	15.0205761316872	0	1	TC	S2.Con
XYZ1_CAGTGCGTCAACGAGG-1	XYZ1	4001	1104	Con	0.053444740005373	0.0101124636047816	11.2471882029493	37.3906523369158	0	0	MC	S2.Con
XYZ1_CATGGTAGTCTAACTG-1	XYZ1	4612	1263	Con	0.0340985905546579	0.0545566506373034	3.27406764960971	14.6140503035559	0	0	MC	S2.Con
XYZ1_CGAGAAGAGCTAGAAT-1	XYZ1	6264	2042	Con	-0.0319043510724466	0.107954711357649	4.00702426564496	22.2701149425287	0.0159642401021711	1	TC	S2.Con
XYZ1_CGAGTTAAGGTAGTAT-1	XYZ1	6816	2328	Con	-0.00478154190497604	0.01784326460111	5.01760563380282	18.368544600939	0	1	TC	S2.Con
XYZ1_CGCGTGACACATTACG-1	XYZ1	2933	1069	Con	-0.0174999486215587	-0.0130876423893317	4.43232185475622	14.0811455847255	0	0	MC	S2.Con
XYZ1_CGGAATTGTACTCGTA-1	XYZ1	13079	2205	Con	-0.0445376272907018	-0.0263229202575011	2.46196192369447	32.6706934780947	0	3	DC	S2.Con
XYZ1_CGGAGAAAGTAGGTTA-1	XYZ1	2011	737	Con	-0.00731734439776556	-0.0277520854934601	7.85678766782695	27.8965688712084	0	0	MC	S2.Con
XYZ1_CGGGTGTTCACCCATC-1	XYZ1	3232	955	Con	-0.0638430449193576	-0.0249859960948474	3.18688118811881	21.3799504950495	0.0309405940594059	0	MC	S2.Con
XYZ1_CTACCTGCATGTGACT-1	XYZ1	2271	647	Con	0.0472265664571573	-0.0478289270339953	2.3778071334214	33.069132540731	0	0	MC	S2.Con
XYZ1_CTCAACCGTACCAGAG-1	XYZ1	4621	1589	Con	0.00919576463502007	0.0377136434686678	5.77797013633413	14.1744211209695	0	1	TC	S2.Con
XYZ1_CTCCAACAGCGATTCT-1	XYZ1	1603	813	Con	0.0826058948904912	0.0884766168939835	2.30817217716781	17.4672489082969	0	0	MC	S2.Con
XYZ1_CTGCCATTCGAACGCC-1	XYZ1	1651	547	Con	-0.04523484085216	-0.0016083361766164	7.51059963658389	22.8952150211993	0	0	MC	S2.Con
XYZ1_CTGCCTAGTTGCCGAC-1	XYZ1	7525	2131	Con	0.0245939928810789	0.0809894634619877	4	24.4518272425249	0	1	TC	S2.Con
XYZ1_CTGTACCTCCCGAGTG-1	XYZ1	5672	1883	Con	-0.0831352596857217	-0.00844476397776739	5.27150916784203	10.1551480959097	0	3	DC	S2.Con
XYZ1_CTTCTAAGTATCGCGC-1	XYZ1	4871	1604	Con	0.0124667096440467	0.0680292364552567	3.36686512009854	14.4939437487169	0	0	MC	S2.Con
XYZ1_GACCGTGAGACTAAGT-1	XYZ1	1742	724	Con	-0.00237548575948603	-0.0124425500765914	11.5958668197474	22.2732491389208	0	1	TC	S2.Con
XYZ1_GATTTCTGTCTGCAAT-1	XYZ1	1864	581	Con	-0.0478145530785174	0.034431858974986	9.44206008583691	26.2339055793991	0	0	MC	S2.Con
XYZ1_GCCAGCAAGAATCGTA-1	XYZ1	4523	1716	Con	-0.0706159016188943	0.0259664021979346	2.47623258898961	23.6789741322131	0	4	NK	S2.Con
XYZ1_GCCGATGAGCTGTCCG-1	XYZ1	4643	1780	Con	-0.0624168759849424	-0.0442980368691063	5.92289468016369	17.8548352358389	0	4	NK	S2.Con
XYZ1_GCGTTTCGTCCCACGA-1	XYZ1	4874	1667	Con	-0.0805756435770709	0.000326255945407222	11.6331555190808	4.34961017644645	0	3	DC	S2.Con
XYZ1_GGGATCCTCGGATTAC-1	XYZ1	2998	1154	Con	-0.0861774801800203	-0.0437037353189004	5.27018012008005	14.8432288192128	0	0	MC	S2.Con
XYZ1_GGTCACGCAGAAACCG-1	XYZ1	5372	1519	Con	-0.0822581718629314	0.0388282628186748	4.97021593447506	32.3715562174237	0	0	MC	S2.Con
XYZ1_GTAAGTCCAAGCACAG-1	XYZ1	7017	2072	Con	0.0188521554242272	-0.017736390522008	7.6243408864187	28.3169445632036	0	0	MC	S2.Con
XYZ1_GTAAGTCTCATCTCTA-1	XYZ1	1858	686	Con	-0.0530465251158275	0.0215176451226216	8.34230355220667	23.8966630785791	0	0	MC	S2.Con
XYZ1_GTAGAAAAGCCATTGT-1	XYZ1	5242	1654	Con	-0.0789894102799418	0.0453367543283701	7.80236550934758	14.0785959557421	0	3	DC	S2.Con
XYZ1_GTAGAGGTCGATGCTA-1	XYZ1	8010	1979	Con	-0.00610425465867057	-0.0538839180358848	3.84519350811486	38.0774032459426	0	1	TC	S2.Con
XYZ1_GTAGTACCACGCAGTC-1	XYZ1	4609	1813	Con	-0.00809679859250219	-0.0722386770661698	9.56823605988284	12.6708613582122	0	0	MC	S2.Con
XYZ1_GTCAAACGTGGCTCTG-1	XYZ1	8302	2221	Con	-0.0514003443664454	0.0287461039583029	6.98626836906769	17.4536256323777	0	3	DC	S2.Con
XYZ1_GTCCACTTCCTTTGAT-1	XYZ1	2340	803	Con	0.0735918983169604	0.0431196259969866	6.1965811965812	19.1880341880342	0	0	MC	S2.Con
XYZ1_GTCTACCGTTGATCGT-1	XYZ1	3442	1182	Con	-0.0116890863433923	-0.0180000595000817	3.45729227193492	21.9349215572342	0	0	MC	S2.Con
XYZ1_GTTAGTGGTAGACAAT-1	XYZ1	2175	712	Con	-0.0470361300701308	-0.0241972846043623	7.54022988505747	22.3908045977011	0	0	MC	S2.Con
XYZ1_GTTCTATAGTGCGACA-1	XYZ1	7231	1739	Con	-0.0120772781151667	0.0968244906006838	6.49979255981192	7.3848706956161	0	3	DC	S2.Con
XYZ1_GTTTGGACAAGAGTGC-1	XYZ1	1956	859	Con	-0.0254438867132685	-0.0167163346455461	4.95910020449898	25.920245398773	0	1	TC	S2.Con
XYZ1_TAACTTCGTGACTAAA-1	XYZ1	3790	1375	Con	-0.0250613360747822	-0.0272536563366056	4.30079155672823	19.9208443271768	0	0	MC	S2.Con
XYZ1_TACGGGCCAGTAGAAT-1	XYZ1	3022	983	Con	-0.061348172273617	0.00309583447495487	6.71740569159497	27.3990734612839	0	0	MC	S2.Con
XYZ1_TATATCCGTTTCCCAC-1	XYZ1	1109	526	Con	0.0543542169358102	-0.0551567596119989	7.21370604147881	21.9116321009919	0	0	MC	S2.Con
XYZ1_TCCGTGTGTGGAGGTT-1	XYZ1	7339	2018	Con	0.00660134078271141	0.132998880427974	4.89167461507017	20.5205068810465	0.0408775037471045	3	DC	S2.Con
XYZ1_TCGGGTGCAAGAATGT-1	XYZ1	11545	2241	Con	-0.0080898970184993	-0.0353346900028922	7.89086184495453	23.1268947596362	0.0173235166738848	3	DC	S2.Con
XYZ1_TCTAACTGTTAGCTAC-1	XYZ1	9200	2455	Con	0.0257963527432969	0.0425809001249677	3.35869565217391	25.2826086956522	0	1	TC	S2.Con
XYZ1_TCTATCACAGGAATAT-1	XYZ1	5184	1443	Con	-0.0132240786658257	0.0126889805050458	3.64583333333333	31.8287037037037	0	0	MC	S2.Con
XYZ1_TGAGCATAGACTGAGC-1	XYZ1	3214	1171	Con	0.112555430470243	0.10569057388988	20.1929060360921	19.9128811449907	0.0622277535780958	3	DC	S2.Con
XYZ1_TGATTTCTCTGATTCT-1	XYZ1	1310	525	Con	0.00416608844504671	-0.013684845308245	5.87786259541985	15.7251908396947	0	0	MC	S2.Con
XYZ1_TGGATCAAGAGAACCC-1	XYZ1	6570	1734	Con	-0.00348218680144334	0.0474171859219588	2.1765601217656	32.4200913242009	0	1	TC	S2.Con
XYZ1_TGGGATTCAGTCGGAA-1	XYZ1	11292	2163	Con	0.00300986378624737	0.114798360635281	3.45377258235919	25.6996103436061	0	3	DC	S2.Con
XYZ1_TGGGTTAGTATGGTTC-1	XYZ1	1765	672	Con	0.0430829781585171	-0.0194423453654101	4.30594900849858	16.0339943342776	0	0	MC	S2.Con
XYZ1_TGGTAGTAGCGTGAAC-1	XYZ1	4735	1502	Con	-0.0843114279318853	-0.000793865256150897	11.2565997888068	10.7708553326294	0	3	DC	S2.Con
XYZ1_TGTGAGTGTTGTGCAT-1	XYZ1	1820	597	Con	-0.0493235900337423	0.0927067160884769	8.2967032967033	27.1428571428571	0	0	MC	S2.Con
XYZ1_TTCCAATAGGTTATAG-1	XYZ1	7352	2023	Con	0.0262655029129784	-0.0467761579853545	11.7247007616975	18.8792165397171	0	0	MC	S2.Con
XYZ1_TTCCGGTGTAGCGTCC-1	XYZ1	2454	831	Con	-0.0186096677813029	0.0228709036227582	8.27220863895681	22.0863895680522	0	0	MC	S2.Con
XYZ1_TTCCTTCCAGGTCAGA-1	XYZ1	3029	938	Con	0.0695306419875598	0.1303794958191	3.20237702211951	28.6233080224497	0	1	TC	S2.Con
XYZ1_TTCTTGACATTCAGCA-1	XYZ1	44319	5015	Con	-0.0552861851402222	-0.00247081498812075	4.32545860691803	12.2926961348406	0	3	DC	S2.Con
XYZ1_TTTGTTGAGACCAAGC-1	XYZ1	5113	1850	Con	-0.0435402488412392	0.0948754156526007	10.1114805398005	4.2440837081948	0	2	Mø	S2.Con
XYZ2_AAACCCACAACAAGTA-1	XYZ2	3017	981	1W	-0.0239018092163719	-0.00939809951175836	5.99933708982433	36.2280411004309	0	1	TC	S2.1W
XYZ2_AAACCCAGTGAGTAAT-1	XYZ2	5283	1535	1W	0.0136982833411641	0.0231928365833922	21.4082907438955	29.3772477758849	0	1	TC	S2.1W
XYZ2_AAACGAAGTGTTTGCA-1	XYZ2	2427	1069	1W	-0.0427860670602673	0.0061739408294099	6.42768850432633	20.5191594561187	0	2	Mø	S2.1W
XYZ2_AAACGAATCGGCATTA-1	XYZ2	3356	1236	1W	-0.0909742263210467	-0.0507619141258227	12.2467222884386	21.1859356376639	0	2	Mø	S2.1W
XYZ2_AAAGGATGTCGCATCG-1	XYZ2	3807	1028	1W	0.0676380416023131	-0.00386968431175193	4.20278434462832	45.8891515629104	0	1	TC	S2.1W
XYZ2_AAAGTCCCAAGTTGGG-1	XYZ2	2941	902	1W	0.0061868967266545	-0.0267298201580731	5.20231213872832	43.6926215572934	0	1	TC	S2.1W
XYZ2_AACAAAGAGGAACGAA-1	XYZ2	3300	912	1W	-0.0532125530705355	0.0220119978594383	4.93939393939394	48.4848484848485	0	1	TC	S2.1W
XYZ2_AACAGGGCAACCGCTG-1	XYZ2	21562	3989	1W	-0.0398966662091955	-0.0217808114756382	6.05695204526482	32.9468509414711	0	2	Mø	S2.1W
XYZ2_AACCACAAGAATTGCA-1	XYZ2	37634	5262	1W	0.0255122057414497	0.00784743170403207	6.68544401339215	30.2492427060637	0	2	Mø	S2.1W
XYZ2_AACCCAAAGAAGCGCT-1	XYZ2	3341	1060	1W	-0.00314168300919104	-0.0154975712348929	3.74139479197845	41.0655492367555	0	1	TC	S2.1W
XYZ2_AACCTGACAAGGAGTC-1	XYZ2	2895	1147	1W	0.0350246188481897	-0.0214046946851961	4.24870466321244	27.7029360967185	0	1	TC	S2.1W
XYZ2_AACCTGATCAGGTAAA-1	XYZ2	10310	2595	1W	0.0609285393241758	-0.015563215559016	3.65664403491756	30.4364694471387	0	2	Mø	S2.1W
XYZ2_AACCTTTGTGAGACGT-1	XYZ2	3067	1239	1W	-0.0477672075286934	0.0367072236929683	5.15161395500489	15.976524290838	0	0	MC	S2.1W
XYZ2_AACGAAAGTAACATCC-1	XYZ2	15520	3319	1W	0.0393612751365504	0.00152091377986395	4.77448453608247	32.2938144329897	0	0	MC	S2.1W
XYZ2_AAGACAACATGGCACC-1	XYZ2	3846	980	1W	0.0323889736946323	0.0595517517037666	3.068122724909	44.383775351014	0	1	TC	S2.1W
XYZ2_AAGATAGCATCCTCAC-1	XYZ2	2396	989	1W	-0.0799034920029096	-0.0226214307346765	18.9482470784641	21.3272120200334	0	2	Mø	S2.1W
XYZ2_AAGCCATCATACACCA-1	XYZ2	13601	3075	1W	0.0197482206278127	-0.00724685510062156	6.68333210793324	27.0053672524079	0	2	Mø	S2.1W
XYZ2_AAGCCATGTGCAATGG-1	XYZ2	3720	1171	1W	0.0238257241661722	0.0866134076573929	5.16129032258065	37.0161290322581	0	1	TC	S2.1W
XYZ2_AAGTGAATCACGGGCT-1	XYZ2	5864	1700	1W	-0.0641065598629556	-0.0132692151509603	7.07708049113233	27.9843110504775	0	3	DC	S2.1W
XYZ2_AAGTTCGGTGGTTCTA-1	XYZ2	2368	753	1W	0.0841132672837501	0.0320152895459681	4.94087837837838	43.8766891891892	0	1	TC	S2.1W
XYZ2_AATCACGAGACAGCTG-1	XYZ2	1555	683	1W	-0.00593797903281105	0.0500425367727681	18.1350482315113	14.1479099678457	0	2	Mø	S2.1W
XYZ2_AATCACGTCGATAACC-1	XYZ2	2977	1032	1W	0.00869929795749477	0.0181151713150326	5.60967416862613	37.7225394692644	0	1	TC	S2.1W
XYZ2_AATGAAGAGACCATTC-1	XYZ2	5520	1609	1W	-0.08784781464481	-0.00684789802123653	5.14492753623188	18.8405797101449	0	2	Mø	S2.1W
XYZ2_AATGGAAAGCTGACTT-1	XYZ2	2562	1021	1W	0.0426966496647842	-0.0124235668138929	13.2708821233411	20.335675253708	0	2	Mø	S2.1W
XYZ2_AATGGCTGTACCCGAC-1	XYZ2	3731	1094	1W	-0.0766562345793713	0.0420167364364778	4.18118466898955	40.6593406593407	0	1	TC	S2.1W
XYZ2_AATGGCTTCACTCGAA-1	XYZ2	2590	1037	1W	-0.0405135308322814	0.0346596472765184	12.6254826254826	18.7644787644788	0	0	MC	S2.1W
XYZ2_AATTCCTTCTTCGGTC-1	XYZ2	2216	840	1W	0.0618509626022972	0.0279630871273583	5.05415162454874	36.1462093862816	0	1	TC	S2.1W
XYZ2_ACAAAGACAGCTTCGG-1	XYZ2	1984	771	1W	-0.0592294291082004	0.0105464556832242	7.76209677419355	31.6028225806452	0	1	TC	S2.1W
XYZ2_ACAAGCTCACGGCTAC-1	XYZ2	1261	530	1W	0.00424214821287114	-0.0613365711296431	13.5606661379857	30.2141157811261	0	2	Mø	S2.1W
XYZ2_ACACGCGAGTATGAAC-1	XYZ2	2245	832	1W	-0.054260093763056	0.00935849733581406	6.41425389755011	36.6146993318486	0	1	TC	S2.1W
XYZ2_ACAGAAACAACCTATG-1	XYZ2	1535	604	1W	-0.0511231788493642	-0.0241052832045661	5.99348534201954	27.9478827361564	0	0	MC	S2.1W
XYZ2_ACAGAAAGTTAGCGGA-1	XYZ2	11195	3005	1W	-0.0735969753130348	-0.00659587330684824	4.09111210361769	23.1085305940152	0	2	Mø	S2.1W
XYZ2_ACAGGGAAGCCATATC-1	XYZ2	3147	1070	1W	-0.0215711185251696	0.0563299056235109	6.45058786145535	35.3670162059104	0	1	TC	S2.1W
XYZ2_ACATCGAGTCGAGTGA-1	XYZ2	1853	898	1W	-0.0705045838946445	-0.0175487216861474	12.6821370750135	11.2250404749056	0	2	Mø	S2.1W
XYZ2_ACATTTCGTGGCAGAT-1	XYZ2	4771	1754	1W	-0.000550260742347944	0.0125308350560253	5.05135191783693	22.3223642842171	0	6	LC	S2.1W
XYZ2_ACCAACATCGAGAAGC-1	XYZ2	2906	964	1W	-0.0152256537561694	0.0156593855377901	5.29938059187887	38.1280110116999	0	1	TC	S2.1W
XYZ2_ACCCAAATCAAAGACA-1	XYZ2	1279	685	1W	0.134566338384531	0.0154896587005338	5.86395621579359	21.2666145426114	0	0	MC	S2.1W
XYZ2_ACCCTCAGTCTTGAGT-1	XYZ2	5366	1889	1W	0.0341023526987751	-0.0145208849804437	6.14983227730153	23.3693626537458	0	4	NK	S2.1W
XYZ2_ACCTACCAGTAACGAT-1	XYZ2	2529	1146	1W	-0.0797526169191896	0.0588592811724803	9.52945828390668	22.1826809015421	0	5	Treg	S2.1W
XYZ2_ACCTGAAAGTGGGAAA-1	XYZ2	2420	939	1W	-0.0617086074296791	-0.0116151258740078	9.0495867768595	32.4793388429752	0	1	TC	S2.1W
XYZ2_ACGGTCGGTGCGAGTA-1	XYZ2	2975	1050	1W	-0.031907266903721	-0.0501177596576997	5.74789915966387	34.9579831932773	0	1	TC	S2.1W
XYZ2_ACGTCCTAGACATGCG-1	XYZ2	7413	1805	1W	-0.0508075952985733	-0.0230608751653092	6.74490759476595	22.9191960070147	0	3	DC	S2.1W
XYZ2_ACGTCCTGTCATTCCC-1	XYZ2	2203	881	1W	-0.067448969364059	0.0483428516204796	6.03722197004085	31.1847480708125	0	1	TC	S2.1W
XYZ2_ACGTTCCAGACTACGG-1	XYZ2	2724	1058	1W	-0.0808465961739455	0.0433373934126087	3.12041116005874	30.8737151248164	0	1	TC	S2.1W
XYZ2_ACTATCTAGTGCACCC-1	XYZ2	3833	1165	1W	-0.0357779397907673	0.0221599552186376	3.3915992695017	43.7777198017219	0	1	TC	S2.1W
XYZ2_ACTATTCCACTCTAGA-1	XYZ2	3103	1049	1W	0.0171825638475069	0.0257261512219056	4.09281340638092	39.2523364485981	0	1	TC	S2.1W
XYZ2_ACTCCCAAGCATGAAT-1	XYZ2	5971	1568	1W	-0.0430175266504393	0.0238149043285465	5.7946742589181	22.9107352202311	0	3	DC	S2.1W
XYZ2_ACTCTCGCAGGCTCTG-1	XYZ2	5812	1556	1W	-0.0558014399128105	-0.0198503123693248	4.73158981417756	32.12319339298	0	2	Mø	S2.1W
XYZ2_ACTGATGGTCCAAATC-1	XYZ2	8544	2077	1W	0.0210072505481562	0.0135414441200343	3.93258426966292	31.2851123595506	0	6	LC	S2.1W
XYZ2_ACTGTCCGTCCAGGTC-1	XYZ2	2980	1007	1W	-0.0294467768409646	0.0590181598341386	5.30201342281879	39.6979865771812	0	1	TC	S2.1W
XYZ2_ACTTAGGGTTGCCATA-1	XYZ2	5582	1641	1W	-0.0741366651583027	-0.0527108929269193	10.175564313866	20.351128627732	0	3	DC	S2.1W
XYZ2_ACTTCCGCAAGTATAG-1	XYZ2	2319	890	1W	0.0570095327909775	0.0648037412705273	7.15825786977145	31.3497197067702	0	1	TC	S2.1W
XYZ2_ACTTCCGCAGTATGAA-1	XYZ2	3548	1270	1W	-0.0122889846970749	0.00615971364076445	3.91770011273957	24.2108229988726	0	3	DC	S2.1W
XYZ2_ACTTCGCGTGGACTAG-1	XYZ2	4201	1184	1W	0.0428022418192145	-0.00580048909725853	5.3796715067841	47.0364199000238	0	1	TC	S2.1W
XYZ2_ACTTTCAGTACTGTTG-1	XYZ2	3432	901	1W	-0.0523057584783103	0.0132353874333926	2.7972027972028	50.0874125874126	0	1	TC	S2.1W
XYZ2_ACTTTCATCACACGAT-1	XYZ2	910	566	1W	-0.0428940134277166	-0.0139953721042672	4.17582417582418	22.4175824175824	0	2	Mø	S2.1W
XYZ2_AGACAGGTCCATTTGT-1	XYZ2	5805	1563	1W	-0.000660697916378739	0.00530039332177375	2.94573643410853	17.2265288544358	0	0	MC	S2.1W
XYZ2_AGAGAGCAGACCACGA-1	XYZ2	3308	999	1W	0.101985585608676	0.059097222936243	5.8645707376058	41.9891172914148	0.030229746070133	1	TC	S2.1W
XYZ2_AGAGAGCAGCCAGACA-1	XYZ2	5192	1749	1W	0.0155140159051295	0.0539592128826148	8.47457627118644	23.5169491525424	0	6	LC	S2.1W
XYZ2_AGAGCCCGTTGCAACT-1	XYZ2	2134	729	1W	0.0317512991455579	-0.0672126790117828	5.15463917525773	45.0328022492971	0	1	TC	S2.1W
XYZ2_AGATCCACATTGCTTT-1	XYZ2	4020	1311	1W	-0.0478614390754039	-0.0254617674545438	3.75621890547264	21.044776119403	0	3	DC	S2.1W
XYZ2_AGATCGTCAGGTCAGA-1	XYZ2	10240	2339	1W	-0.0361062980466951	-0.0186134376529713	3.671875	38.193359375	0	2	Mø	S2.1W
XYZ2_AGATGCTGTCGAGCAA-1	XYZ2	3075	1111	1W	-0.0797546106939128	-0.0444601240039958	4.19512195121951	29.3008130081301	0	2	Mø	S2.1W
XYZ2_AGCCAATAGCCGCACT-1	XYZ2	2318	865	1W	0.0188389894863485	-0.0297087641042708	6.60051768766178	36.9715271786022	0	1	TC	S2.1W
XYZ2_AGCGCCAGTGTTACTG-1	XYZ2	7369	2042	1W	-0.073299405045939	0.0107763999439218	5.3060116705116	31.5239516895101	0	2	Mø	S2.1W
XYZ2_AGCTACATCATCACAG-1	XYZ2	3006	1121	1W	0.00295883771382906	0.0545976431405699	4.2581503659348	30.2727877578177	0	1	TC	S2.1W
XYZ2_AGGAATATCTTAGCTT-1	XYZ2	3167	1307	1W	-0.0644835729531093	0.120606374397851	8.27281338806441	21.2503946952952	0	2	Mø	S2.1W
XYZ2_AGGACGAAGTTGTAGA-1	XYZ2	4573	1389	1W	-0.0569688167827319	-0.00296852851812904	5.70741307675487	28.1434506888257	0	3	DC	S2.1W
XYZ2_AGGACTTGTGATACCT-1	XYZ2	2319	978	1W	0.00471899703067476	0.00770580492958876	19.4911599827512	18.0250107805088	0	6	LC	S2.1W
XYZ2_AGGAGGTGTCCAAAGG-1	XYZ2	1287	601	1W	-0.0492024548772386	-0.0322444814408287	4.73970473970474	30.5361305361305	0	0	MC	S2.1W
XYZ2_AGGAGGTTCGCATAGT-1	XYZ2	7358	2169	1W	-0.0119797452452713	-0.012443185781569	10.6414786626801	17.9804294645284	0	2	Mø	S2.1W
XYZ2_AGGATAAAGCCGTTGC-1	XYZ2	4396	1448	1W	-0.031893152970112	-0.0149972755953564	5.98271155595996	19.5177434030937	0	2	Mø	S2.1W
XYZ2_AGGATAAAGTCCCGAC-1	XYZ2	2844	950	1W	-0.029271669171317	-0.0482747187072028	4.43037974683544	42.2292545710267	0	1	TC	S2.1W
XYZ2_AGGATAAGTCATAAAG-1	XYZ2	5624	1773	1W	-0.0186833948404689	0.0275530720524491	7.59246088193457	27.6849217638691	0	6	LC	S2.1W
XYZ2_AGGATAATCACACGAT-1	XYZ2	5218	1698	1W	0.00898340612420287	-0.0106889802558573	5.6535070908394	23.3614411651974	0	3	DC	S2.1W
XYZ2_AGGGAGTAGTCTCTGA-1	XYZ2	4478	1738	1W	0.0348359218474742	0.037799917327206	3.66234926306387	24.3635551585529	0	5	Treg	S2.1W
XYZ2_AGGGCCTCACTAAACC-1	XYZ2	2859	1106	1W	0.0438655436290207	0.0130752640096391	4.93179433368311	29.3109478838755	0	5	Treg	S2.1W
XYZ2_AGGGTGATCATTTCGT-1	XYZ2	4088	1401	1W	-0.0506368746925229	-0.0472422687238923	4.13405088062622	29.1829745596869	0	3	DC	S2.1W
XYZ2_AGGTAGGTCTAAACGC-1	XYZ2	1809	856	1W	-0.0256980761667417	-0.0366261608954913	9.67385295743505	25.1520176893311	0	5	Treg	S2.1W
XYZ2_AGGTCATCAAGTTCCA-1	XYZ2	1791	725	1W	-0.0516082888851082	-0.00524514882889338	7.14684533780011	18.8721384701284	0	0	MC	S2.1W
XYZ2_AGGTCATGTCGACTTA-1	XYZ2	20566	3882	1W	0.00714039747032939	0.000598579851827083	5.46533112904794	32.3300593212098	0	2	Mø	S2.1W
XYZ2_AGGTTACGTAACCAGG-1	XYZ2	22261	4193	1W	0.0575299896761618	0.0298303361748814	3.81833700193163	29.0283455370379	0	6	LC	S2.1W
XYZ2_AGGTTGTTCCCAAGCG-1	XYZ2	1746	756	1W	-0.0138600992989486	-0.0341849240977277	9.22107674684994	23.9977090492554	0	2	Mø	S2.1W
XYZ2_AGTACCACAAATTAGG-1	XYZ2	4571	1352	1W	-0.0587406126688385	-0.0658608425483174	5.35987748851455	27.5432071756727	0	3	DC	S2.1W
XYZ2_AGTACCAGTAACCCTA-1	XYZ2	2798	916	1W	-0.043353443960132	0.0505599052540914	5.53967119370979	39.313795568263	0	1	TC	S2.1W
XYZ2_AGTACTGGTATCAAGA-1	XYZ2	3269	970	1W	-0.0637614331935612	0.0798915052995184	6.63811563169165	43.7442643010095	0	1	TC	S2.1W
XYZ2_AGTACTGTCTCTATAC-1	XYZ2	6423	1992	1W	-0.0428217623739348	-0.0243042907644364	6.21205044371789	23.7272302662307	0	6	LC	S2.1W
XYZ2_AGTAGCTGTCCACAGC-1	XYZ2	8402	2389	1W	0.0410311016844286	-0.0330280462066582	9.02166150916448	23.8633658652702	0	6	LC	S2.1W
XYZ2_AGTAGTCCAACCCTAA-1	XYZ2	2412	859	1W	0.00135327397169559	0.0271413336482052	2.48756218905473	45.6053067993366	0.0414593698175788	1	TC	S2.1W
XYZ2_AGTCAACTCGAGAAGC-1	XYZ2	2660	867	1W	-0.0191446386422964	0.108806207083738	6.46616541353383	37.781954887218	0	1	TC	S2.1W
XYZ2_AGTTCCCTCCATTCGC-1	XYZ2	2926	1234	1W	-0.0646116349150604	-0.00579834684785996	9.5352016404648	17.9767600820232	0	2	Mø	S2.1W
XYZ2_ATACCGAGTGCCTTCT-1	XYZ2	2205	829	1W	-0.0173095402296457	0.0170591736481062	3.53741496598639	39.3197278911565	0	1	TC	S2.1W
XYZ2_ATACCGATCTCTGCCA-1	XYZ2	11586	2893	1W	-0.00765979957544574	0.0112990728689789	4.52269981011566	34.0324529604695	0	5	Treg	S2.1W
XYZ2_ATAGAGATCCAAGCAT-1	XYZ2	4443	1466	1W	-0.0455466333700047	-0.0243908459027927	5.31172631105109	19.0636957011029	0	0	MC	S2.1W
XYZ2_ATATCCTCATCAGCTA-1	XYZ2	3820	1641	1W	-0.0634228439184679	-0.0161739548359383	5.05235602094241	16.4921465968586	0	5	Treg	S2.1W
XYZ2_ATCACAGGTCGTTTCC-1	XYZ2	3926	1239	1W	-0.036448020738533	0.0978597973049542	5.65461029037188	41.1869587366276	0	1	TC	S2.1W
XYZ2_ATCAGGTGTAGGTGCA-1	XYZ2	3552	1440	1W	-0.0412428635962293	-0.038539337486432	5.65878378378378	19.6227477477477	0.0281531531531532	2	Mø	S2.1W
XYZ2_ATCCACCCAGTCACGC-1	XYZ2	2628	935	1W	0.0299881425176108	0.0672112293091015	8.29528158295282	34.8934550989346	0	1	TC	S2.1W
XYZ2_ATCCATTGTCATGGCC-1	XYZ2	5133	1726	1W	-0.0309506541146014	0.0381526850775721	5.5912721605299	16.1698811611144	0	2	Mø	S2.1W
XYZ2_ATCCATTTCATGAGAA-1	XYZ2	1647	806	1W	-0.020470173859159	0.0728975991484262	10.5039465695203	18.9435336976321	0	0	MC	S2.1W
XYZ2_ATCCCTGAGCGAACTG-1	XYZ2	12176	2896	1W	0.0268566059417111	-0.0230564921287976	5.37943495400788	31.7099211563732	0	5	Treg	S2.1W
XYZ2_ATCGATGTCCTCGATC-1	XYZ2	1662	825	1W	-0.0674428630333781	-0.0491235279842512	6.9193742478941	18.7725631768953	0	0	MC	S2.1W
XYZ2_ATCGCCTCAGCAGAAC-1	XYZ2	12995	2938	1W	-0.0329130001544399	0.0156649185590792	4.93266641015775	33.2820315505964	0	1	TC	S2.1W
XYZ2_ATCGGCGCAGAGAAAG-1	XYZ2	1852	762	1W	-0.0241358410035525	-0.038390639188126	20.3563714902808	22.3002159827214	0	2	Mø	S2.1W
XYZ2_ATCGTGAGTACGGCAA-1	XYZ2	7538	1781	1W	0.167458275615376	0.0703343951611375	5.41257628018042	25.4842133191828	0	3	DC	S2.1W
XYZ2_ATCGTGATCCATTGGA-1	XYZ2	4419	1494	1W	-0.085575118146981	0.0976579670345306	6.53994116315909	24.847250509165	0	3	DC	S2.1W
XYZ2_ATCGTGATCTGCACCT-1	XYZ2	1442	582	1W	-0.040550834321143	-0.0192360211069129	24.4798890429958	18.0305131761442	0	0	MC	S2.1W
XYZ2_ATCTCTAGTCATCCCT-1	XYZ2	1827	852	1W	-0.0291741369793835	-0.00492737312171854	14.3404488232074	14.2857142857143	0.0547345374931582	0	MC	S2.1W
XYZ2_ATCTCTATCCCAGCGA-1	XYZ2	2344	845	1W	0.048384112482139	0.0218471185891692	7.33788395904437	35.4948805460751	0	1	TC	S2.1W
XYZ2_ATCTTCAGTTCTTCAT-1	XYZ2	12926	3457	1W	0.203094931331814	-0.00709336549506731	5.16014234875445	19.7431533343648	0	6	LC	S2.1W
XYZ2_ATCTTCATCTATCGGA-1	XYZ2	3253	1093	1W	-0.0609993035151492	0.0176744519447378	4.30371964340609	35.6286504764832	0	1	TC	S2.1W
XYZ2_ATGAGGGCAACCGACC-1	XYZ2	7534	1820	1W	0.0250627092565827	-0.0357877590063647	3.87576320679586	34.2845765861428	0	2	Mø	S2.1W
XYZ2_ATGCCTCAGAAGCTCG-1	XYZ2	4759	1431	1W	-0.0738514459215618	0.0610199357923683	5.73649926455138	25.3624711073755	0	3	DC	S2.1W
XYZ2_ATGGGAGCAAATCAAG-1	XYZ2	3066	1177	1W	-0.0152637294259647	-0.0132341144267491	5.96868884540117	24.7227658186562	0	3	DC	S2.1W
XYZ2_ATGGGAGTCGCTAAAC-1	XYZ2	7487	1969	1W	-0.0345449157964101	0.030032207883779	4.63470014692133	30.3860024041672	0	3	DC	S2.1W
XYZ2_ATGGGAGTCTGTGTGA-1	XYZ2	1482	620	1W	-0.0406926170023279	-0.0621846135084646	24.1565452091768	16.8016194331984	0	2	Mø	S2.1W
XYZ2_ATGGGTTGTCTCCTGT-1	XYZ2	4087	1430	1W	-0.0806146604545106	0.0250313546937168	5.13824321017862	30.1688279911916	0	1	TC	S2.1W
XYZ2_ATGGTTGCAGTCGTTA-1	XYZ2	3216	938	1W	0.00938747021400536	0.00406469365863908	3.3271144278607	47.294776119403	0	1	TC	S2.1W
XYZ2_ATTACTCTCAAGAAAC-1	XYZ2	2204	831	1W	0.0204743045385465	-0.00726071844600142	6.53357531760436	36.3883847549909	0	1	TC	S2.1W
XYZ2_ATTATCCAGCATACTC-1	XYZ2	2151	790	1W	-0.0526937351566657	0.0871596422915096	5.06741050674105	36.2157136215714	0	1	TC	S2.1W
XYZ2_ATTCACTGTGGCTACC-1	XYZ2	21238	3780	1W	-0.0265502667452917	0.0669716769482803	3.06055184103965	34.2734720783501	0.00470854129390715	2	Mø	S2.1W
XYZ2_ATTCAGGTCGCTGTTC-1	XYZ2	2221	781	1W	-0.0166103194537237	-0.0339259289469366	6.25844214317875	38.9013957676722	0	1	TC	S2.1W
XYZ2_ATTCATCCAGAGTGTG-1	XYZ2	7022	1953	1W	0.0110159719812733	0.00438364886886534	4.58558815152378	25.0071204784962	0	6	LC	S2.1W
XYZ2_ATTCATCTCTCTGAGA-1	XYZ2	3484	876	1W	0.00179838895043741	-0.00211771958973603	5.79793340987371	50.48794489093	0	1	TC	S2.1W
XYZ2_ATTCGTTAGCGTTACT-1	XYZ2	15071	2866	1W	-0.0156576746163999	0.0182625795748938	3.48351137947051	33.6938491141928	0	1	TC	S2.1W
XYZ2_ATTCGTTTCAGGAACG-1	XYZ2	2781	878	1W	-0.0144131904623505	0.0461173085806133	6.14886731391586	42.0711974110032	0	1	TC	S2.1W
XYZ2_ATTCGTTTCTGTGCAA-1	XYZ2	7783	2061	1W	-0.0388988477571621	-0.0244311261905209	6.14159064628035	26.4422459205962	0	6	LC	S2.1W
XYZ2_ATTCTTGTCGACTCCT-1	XYZ2	6663	1610	1W	-0.0371604193594509	-0.0129886869310642	4.75761668917905	29.6112862074141	0	3	DC	S2.1W
XYZ2_ATTTCACAGCACTCCG-1	XYZ2	2923	1072	1W	0.0364856116479595	-0.00838267546755381	4.10537119397879	35.2377694149846	0	1	TC	S2.1W
XYZ2_ATTTCACGTGCCTAAT-1	XYZ2	17117	3489	1W	-0.0269635890060714	0.0161316839693621	3.95513232458959	33.4170707483788	0	6	LC	S2.1W
XYZ2_ATTTCTGCAGTTAAAG-1	XYZ2	1860	867	1W	-0.0158555002915307	-0.0094353550102567	4.35483870967742	23.9247311827957	0	2	Mø	S2.1W
XYZ2_CAAAGAAAGGGTGAAA-1	XYZ2	3344	1171	1W	-0.0585813359556289	-0.05059143499165	6.84808612440191	26.7942583732057	0	2	Mø	S2.1W
XYZ2_CAAAGAATCACTGCTC-1	XYZ2	2972	1079	1W	-0.0204504826021419	-0.0175310678092394	8.68102288021534	15.6796769851952	0	0	MC	S2.1W
XYZ2_CAACAACGTGAGGAAA-1	XYZ2	1144	518	1W	-0.00109843383019084	-0.0732201831687768	5.94405594405594	30.9440559440559	0	0	MC	S2.1W
XYZ2_CAAGAGGAGGACTTCT-1	XYZ2	4283	1282	1W	-0.00393725611897097	0.0471507566251738	9.75951435909409	23.5582535605884	0	3	DC	S2.1W
XYZ2_CAAGCTAGTGACCGTC-1	XYZ2	2654	929	1W	-0.00917276153035981	-0.0238713528891235	7.23436322532027	37.2645064054258	0	1	TC	S2.1W
XYZ2_CAATACGGTAGCGTCC-1	XYZ2	5111	1798	1W	-0.00814950508250364	0.0282981169862437	6.96536881236549	11.3285071414596	0	2	Mø	S2.1W
XYZ2_CAATTTCAGAATACAC-1	XYZ2	2714	931	1W	-0.02381541207541	0.00664121658693247	8.36403831982314	38.5040530582167	0	1	TC	S2.1W
XYZ2_CACAGATGTAGTGCGA-1	XYZ2	1857	772	1W	-0.078425529785631	-0.0775529351950413	8.77759827679052	35.9181475498115	0	1	TC	S2.1W
XYZ2_CACAGATGTTCACGAT-1	XYZ2	7028	1748	1W	-0.0311198475389514	0.00081061183623439	6.07569721115538	22.6237905520774	0	3	DC	S2.1W
XYZ2_CACAGATTCGTTACCC-1	XYZ2	3559	1169	1W	-0.0423890983015659	-0.0838280189962632	12.8968811463894	23.8269176735038	0	2	Mø	S2.1W
XYZ2_CACAGGCAGCTTCTAG-1	XYZ2	1128	513	1W	-0.0534926247265132	-0.0200004321481658	11.1702127659574	32.6241134751773	0	2	Mø	S2.1W
XYZ2_CACGTGGCAGCGATTT-1	XYZ2	2506	910	1W	0.0332794101085054	0.0213974734804627	5.58659217877095	35.2354349561054	0	1	TC	S2.1W
XYZ2_CACGTGGGTGGTCTCG-1	XYZ2	1195	605	1W	-0.06579125477704	-0.0290442269145349	7.78242677824268	23.5983263598326	0	2	Mø	S2.1W
XYZ2_CACTAAGAGTCACTAC-1	XYZ2	2826	966	1W	-0.0675589337715384	-0.00132461612051128	4.14012738853503	42.9582448690729	0.0353857041755131	1	TC	S2.1W
XYZ2_CACTAAGGTCACAGAG-1	XYZ2	2619	880	1W	0.0117713805564406	0.0545052392830838	6.75830469644903	39.7098129056892	0	1	TC	S2.1W
XYZ2_CACTAAGGTTAGGGAC-1	XYZ2	1681	699	1W	0.00568626264849411	-0.0338982834469606	4.75907198096371	33.7894110648424	0	1	TC	S2.1W
XYZ2_CACTGGGAGATGAATC-1	XYZ2	7469	1986	1W	-0.0388817067050034	-0.0556254814888831	3.30700227607444	16.4680680144598	0	3	DC	S2.1W
XYZ2_CACTGTCAGCTACGTT-1	XYZ2	3039	1172	1W	-0.0806682090016868	0.00770209618839628	11.0233629483383	20.8621256992432	0	2	Mø	S2.1W
XYZ2_CACTGTCTCATGAGTC-1	XYZ2	2005	783	1W	-0.0483065450868724	-0.00753126497352423	5.38653366583541	37.7057356608479	0	1	TC	S2.1W
XYZ2_CAGATACAGCATCAAA-1	XYZ2	5987	1912	1W	0.0256420526784333	0.025323761463147	6.61433105060965	23.5009186570904	0	6	LC	S2.1W
XYZ2_CAGATCACAGAACTCT-1	XYZ2	2179	841	1W	0.022547040176371	-0.0304947890845612	5.50711335474988	32.4460761817347	0	1	TC	S2.1W
XYZ2_CAGATCATCCTTTGAT-1	XYZ2	2305	927	1W	0.0562649210404139	0.0167998104614261	5.29284164859002	30.3687635574837	0	1	TC	S2.1W
XYZ2_CAGCACGAGAATCCCT-1	XYZ2	2067	904	1W	-0.0738869530472433	0.00405450714699757	9.48234155781326	18.4325108853411	0	2	Mø	S2.1W
XYZ2_CAGCAGCGTACAAGCG-1	XYZ2	21576	3776	1W	-0.0282312396932077	0.0130972732047796	4.69503151649981	34.4827586206897	0	3	DC	S2.1W
XYZ2_CAGGCCAAGAAGCGAA-1	XYZ2	2263	907	1W	0.0268235266102035	-0.0151416694524795	3.4909412284578	34.1140079540433	0	1	TC	S2.1W
XYZ2_CAGGCCAAGCACGGAT-1	XYZ2	2560	1078	1W	-0.0776182441719803	-0.0322266131193216	13.75	15.3125	0	2	Mø	S2.1W
XYZ2_CAGGCCAGTACTGCGC-1	XYZ2	3445	1067	1W	0.000312908494498026	-0.0155449016615437	4.8766328011611	41.4513788098694	0	1	TC	S2.1W
XYZ2_CAGGCCAGTGTCTTAG-1	XYZ2	16486	3646	1W	-0.033849038018249	-0.00164221281493623	5.5440980225646	27.3626106999879	0	2	Mø	S2.1W
XYZ2_CAGGTATCAAGTTTGC-1	XYZ2	2729	851	1W	0.014027718267627	0.0134649386128964	6.19274459508978	43.2392817882008	0	1	TC	S2.1W
XYZ2_CAGTGCGCACCTGCAG-1	XYZ2	2414	875	1W	-0.030144271628463	0.0475202451145489	6.08947804473902	40.3893951946976	0	1	TC	S2.1W
XYZ2_CAGTTAGCACCGTGGT-1	XYZ2	1564	696	1W	-0.0567215984447519	-0.0388579350414604	8.88746803069054	30.8184143222506	0	5	Treg	S2.1W
XYZ2_CAGTTCCGTCGAGTTT-1	XYZ2	2045	699	1W	-0.00161879093951374	-0.0362344075471887	6.79706601466993	42.2493887530562	0	1	TC	S2.1W
XYZ2_CATACCCGTAGCTTAC-1	XYZ2	1091	547	1W	0.00823925003016451	0.00132968681044233	8.98258478460128	29.9725022914757	0	2	Mø	S2.1W
XYZ2_CATACTTCACCTAAAC-1	XYZ2	3067	1159	1W	-0.0113938317415992	0.0301888712977122	5.90153244212586	28.3664819041409	0	1	TC	S2.1W
XYZ2_CATCAAGGTATGCTAC-1	XYZ2	3519	1291	1W	-0.0829153418992736	-0.0493314752563964	5.25717533390168	24.8366013071895	0	3	DC	S2.1W
XYZ2_CATCCCAGTGTCTCCT-1	XYZ2	2938	1061	1W	-0.0273815649586357	-0.0172277282558677	4.56092579986385	33.356024506467	0	1	TC	S2.1W
XYZ2_CATCCGTGTGACCTGC-1	XYZ2	3107	1039	1W	-0.0571997139851948	-0.0161922074016168	5.98648213710975	36.8522690698423	0	1	TC	S2.1W
XYZ2_CATGCTCTCCGCAAAT-1	XYZ2	2463	865	1W	-0.0658217436130355	0.0695098986722964	6.41494112870483	33.2927324401137	0	1	TC	S2.1W
XYZ2_CATGGATAGCTGAAGC-1	XYZ2	2008	962	1W	-0.0890317389025487	0.0111246081616558	11.902390438247	12.5	0	2	Mø	S2.1W
XYZ2_CATTCCGAGAACAGGA-1	XYZ2	9598	2814	1W	-0.0240517762395673	-0.0238639706866005	7.93915399041467	20.5876224213378	0	2	Mø	S2.1W
XYZ2_CATTCCGAGCACCGAA-1	XYZ2	2148	767	1W	0.0366906922042006	-0.0428167094615748	5.91247672253259	38.4543761638734	0	1	TC	S2.1W
XYZ2_CATTGAGAGCGCCTCA-1	XYZ2	6746	2134	1W	0.0106256303661299	0.048767398945073	4.63978654017195	23.5102282834272	0	6	LC	S2.1W
XYZ2_CCAATGAGTATTGAGA-1	XYZ2	4303	1328	1W	-0.0487009010691513	0.0574975074189658	8.36625610039507	24.1691842900302	0	2	Mø	S2.1W
XYZ2_CCACAAAAGGTACATA-1	XYZ2	6052	1658	1W	0.00282713360693405	-0.0727123845992377	5.96497025776603	27.1480502313285	0	3	DC	S2.1W
XYZ2_CCACAAACACATGTTG-1	XYZ2	3951	1199	1W	-0.00595823697966416	-0.038241949368185	5.16324981017464	39.6608453556062	0	1	TC	S2.1W
XYZ2_CCACACTTCTGACAGT-1	XYZ2	2203	1044	1W	-0.036428990014489	0.0758453692574032	5.58329550612801	21.2437585111212	0	2	Mø	S2.1W
XYZ2_CCACGAGAGGATACCG-1	XYZ2	4327	1767	1W	-0.0392530929854793	-0.00529484215198371	7.90385948694245	14.4904090593945	0	2	Mø	S2.1W
XYZ2_CCACTTGTCGCGGTAC-1	XYZ2	2318	867	1W	0.0713175766679962	0.0179829076813703	2.89042277825712	41.846419327006	0	1	TC	S2.1W
XYZ2_CCATAAGGTTTACTTC-1	XYZ2	12468	3060	1W	-0.0601736998053962	0.00884201778723229	17.1639396855951	26.4998395893487	0	1	TC	S2.1W
XYZ2_CCCAACTGTGTCTCCT-1	XYZ2	3597	1281	1W	-0.018573531816697	0.0975628395238855	5.97720322490965	22.3241590214067	0	2	Mø	S2.1W
XYZ2_CCCTAACGTAACACCT-1	XYZ2	9379	2359	1W	-0.0802928329983883	-0.019652563686918	3.56114724384263	23.4566584923766	0	3	DC	S2.1W
XYZ2_CCCTCAAAGTTAGTAG-1	XYZ2	7778	1989	1W	-0.098513165694142	0.0409867044003514	5.56698380046284	19.7994343018771	0	2	Mø	S2.1W
XYZ2_CCCTTAGGTTGGAGGT-1	XYZ2	3020	969	1W	0.0171462741268689	0.0254631748924849	5.96026490066225	41.6556291390729	0	1	TC	S2.1W
XYZ2_CCGAACGTCTCCCTAG-1	XYZ2	2608	1023	1W	0.00375100084146948	0.0171895914806493	3.52760736196319	36.8481595092025	0	1	TC	S2.1W
XYZ2_CCGATCTAGCACTCTA-1	XYZ2	4590	1561	1W	-0.0342462339947669	0.018082200601953	12.8976034858388	21.0021786492375	0	1	TC	S2.1W
XYZ2_CCGGTAGGTATCGTTG-1	XYZ2	5076	1667	1W	-0.00563097682239846	0.00722953913520574	5.73286052009456	21.3159968479117	0	2	Mø	S2.1W
XYZ2_CCTAAGACACCTAAAC-1	XYZ2	2309	822	1W	-0.0502902162889895	0.0024624775312567	14.5084452143785	27.8042442615851	0	1	TC	S2.1W
XYZ2_CCTACGTAGTCCTGTA-1	XYZ2	5188	1540	1W	-0.0612889769398204	-0.0465080360321511	4.08635312259059	27.9491133384734	0	3	DC	S2.1W
XYZ2_CCTATCGGTTCTCCTG-1	XYZ2	3970	1169	1W	-0.0365500720129602	0.0322513814660187	4.43324937027708	44.1057934508816	0	1	TC	S2.1W
XYZ2_CCTCAACGTCTTCGAA-1	XYZ2	1287	588	1W	-0.000424381050322872	-0.063860524280307	14.5299145299145	22.999222999223	0	2	Mø	S2.1W
XYZ2_CCTCAGTGTGCATACT-1	XYZ2	5657	1465	1W	-0.0516414161733433	-0.0397294719996219	4.40162630369454	29.8391373519533	0	3	DC	S2.1W
XYZ2_CCTGTTGGTACGTGAG-1	XYZ2	3091	1257	1W	-0.0255004997075789	-0.0217895089961908	8.73503720478809	19.1847298608864	0	0	MC	S2.1W
XYZ2_CCTTCAGGTTCGAGCC-1	XYZ2	5463	1683	1W	-0.0434570239462351	-0.00849575444136262	3.64268716822259	24.8764415156507	0	3	DC	S2.1W
XYZ2_CCTTCAGTCCCGAGTG-1	XYZ2	3248	1051	1W	0.0459870013262388	0.0702093002168367	4.89532019704434	42.8571428571429	0	1	TC	S2.1W
XYZ2_CCTTTGGTCAAAGACA-1	XYZ2	2286	893	1W	-0.00510517194985058	-0.0028192571426057	6.3429571303587	20.2974628171479	0	1	TC	S2.1W
XYZ2_CGAAGGAGTCTCAGAT-1	XYZ2	3780	1089	1W	-0.0327542499147229	0.0113129872327709	5.84656084656085	44.3121693121693	0	1	TC	S2.1W
XYZ2_CGAAGGATCTTAGCCC-1	XYZ2	2844	947	1W	-0.0631040941381685	0.00664927566467644	3.72714486638537	42.3699015471167	0	1	TC	S2.1W
XYZ2_CGAGAAGTCAGTCATG-1	XYZ2	2445	879	1W	0.0261767396186829	0.094904078191542	4.29447852760736	41.5132924335378	0	1	TC	S2.1W
XYZ2_CGAGGAAGTTGTTGCA-1	XYZ2	3367	1128	1W	-0.0387689642326908	-0.0292098085154435	8.04870804870805	27.1755271755272	0	3	DC	S2.1W
XYZ2_CGAGTTAAGACACACG-1	XYZ2	3002	1017	1W	-0.0217301083530927	0.0103706647804307	5.36309127248501	38.074616922052	0	1	TC	S2.1W
XYZ2_CGAGTTATCCCGTGTT-1	XYZ2	4180	1345	1W	-0.00947162005251048	-0.0257047638946655	4.85645933014354	19.066985645933	0	0	MC	S2.1W
XYZ2_CGATGGCGTACATTGC-1	XYZ2	1977	849	1W	0.00316518708430576	-0.0554655972935185	24.0263024785028	14.6686899342438	0	0	MC	S2.1W
XYZ2_CGCAGGTGTTATGGTC-1	XYZ2	2092	891	1W	-0.0272733945859098	0.0238515160675737	7.12237093690249	27.3422562141491	0	5	Treg	S2.1W
XYZ2_CGCATAAGTAGGAGTC-1	XYZ2	8786	2420	1W	-0.0451136668432349	-0.0165690802997721	7.23878898247211	27.9307989984066	0	2	Mø	S2.1W
XYZ2_CGCCATTGTCTGTAGT-1	XYZ2	2345	780	1W	-0.0482062945020478	-0.035939411451848	4.73347547974414	43.3262260127932	0	1	TC	S2.1W
XYZ2_CGCGTGAGTATGCGTT-1	XYZ2	2255	788	1W	0.152805089544682	-0.0260751857930756	6.69623059866962	40.6208425720621	0	1	TC	S2.1W
XYZ2_CGGAATTCAACGACTT-1	XYZ2	2533	929	1W	0.0624213702895359	-0.0212522849530268	8.17212791156731	30.7935254638768	0	1	TC	S2.1W
XYZ2_CGGAGAAAGGGTGAGG-1	XYZ2	2976	895	1W	0.000313347638242395	-0.0429688566235098	4.56989247311828	43.1115591397849	0	1	TC	S2.1W
XYZ2_CGGCAGTAGTCATGAA-1	XYZ2	4193	1422	1W	-0.0481310146079641	0.0491697463496291	19.9141426186501	20.0333889816361	0	1	TC	S2.1W
XYZ2_CGGGACTGTTCCACGG-1	XYZ2	2707	1182	1W	-0.0429360525712212	-0.016345507956224	5.02401182120428	25.8588843738456	0	1	TC	S2.1W
XYZ2_CGTAAGTCAATACGAA-1	XYZ2	2775	1123	1W	0.0174477585869885	-0.0522168361311619	5.11711711711712	32.1081081081081	0	4	NK	S2.1W
XYZ2_CGTGAATAGTCCGTCG-1	XYZ2	2248	774	1W	-0.0496922822447002	0.0238848621426347	4.53736654804271	39.635231316726	0	1	TC	S2.1W
XYZ2_CGTGAATGTTATGGTC-1	XYZ2	2179	824	1W	-0.0461268950459469	0.0481477960773099	8.35245525470399	36.0715924736117	0	1	TC	S2.1W
XYZ2_CGTGCTTCACACCTGG-1	XYZ2	2387	922	1W	-0.0115592771441893	0.0704715180177583	6.49350649350649	31.0012568077084	0	1	TC	S2.1W
XYZ2_CGTTAGAGTGAATTAG-1	XYZ2	4044	1350	1W	-0.0727561089590624	-0.0391405840828582	6.84965380811078	22.8733926805143	0	2	Mø	S2.1W
XYZ2_CGTTCTGAGTGTACAA-1	XYZ2	3444	988	1W	0.049073003342218	0.0166099937814248	3.2520325203252	45.6736353077817	0	1	TC	S2.1W
XYZ2_CTAACTTAGGGCGAGA-1	XYZ2	2125	808	1W	0.0842768602795786	-0.0011405319802649	7.2	37.7411764705882	0	1	TC	S2.1W
XYZ2_CTACAGATCGTAGTGT-1	XYZ2	4856	1225	1W	-0.0695999830779761	-0.0165255366057808	5.66309719934102	35.5230642504119	0	2	Mø	S2.1W
XYZ2_CTACATTGTAATGATG-1	XYZ2	3094	959	1W	0.0240506829585798	0.00942118509857108	13.8332255979315	35.6496444731739	0	1	TC	S2.1W
XYZ2_CTACCCAAGTGCTAGG-1	XYZ2	1331	508	1W	-0.0503231443268622	-0.0529423416524226	8.64012021036815	38.0165289256198	0	0	MC	S2.1W
XYZ2_CTACCCACATCCGAGC-1	XYZ2	2549	1062	1W	-0.0255189410766809	0.0753185065428734	4.04080031384857	28.5209886229894	0	1	TC	S2.1W
XYZ2_CTACTATCACTATGTG-1	XYZ2	3398	981	1W	-0.0274916547577306	0.0497906100330731	3.94349617422013	42.3778693349029	0	1	TC	S2.1W
XYZ2_CTACTATTCGCTTTAT-1	XYZ2	3070	963	1W	0.0188579571783098	-0.0102499829510925	5.60260586319218	42.6058631921824	0	1	TC	S2.1W
XYZ2_CTAGGTAAGGGATCGT-1	XYZ2	2602	1081	1W	-0.0667382014101015	-0.0507317149562485	5.8032282859339	30.8224442736357	0	5	Treg	S2.1W
XYZ2_CTATAGGCATTCCTAT-1	XYZ2	1211	546	1W	-0.0675392803659371	-0.0114228050244145	15.5243600330306	23.121387283237	0	2	Mø	S2.1W
XYZ2_CTATCTAAGTTGAATG-1	XYZ2	2767	894	1W	0.0487106165864525	-0.0135581823907158	3.43332128659198	47.6689555475244	0	1	TC	S2.1W
XYZ2_CTATCTATCGTGTTCC-1	XYZ2	2213	775	1W	0.0486974174543777	0.0533077827732913	3.43425214640759	41.2110257568911	0	1	TC	S2.1W
XYZ2_CTCAGAAAGGTTACCT-1	XYZ2	2833	947	1W	-0.00209583755600569	0.0775513951094652	6.31839039887045	38.7575008824568	0	1	TC	S2.1W
XYZ2_CTCAGGGCAAGCAGGT-1	XYZ2	4370	1608	1W	-0.0959382795346207	0.00589663004047453	17.7116704805492	11.2128146453089	0	2	Mø	S2.1W
XYZ2_CTCCCTCCAATCAGCT-1	XYZ2	2785	1020	1W	-0.0650256399412571	0.00452777598088529	12.3518850987433	8.54578096947935	0	2	Mø	S2.1W
XYZ2_CTCCGATCAGCGGTTC-1	XYZ2	16115	3241	1W	-0.0163780211620962	-0.0106775378740034	4.31275209432206	30.995966490847	0	6	LC	S2.1W
XYZ2_CTCCTCCAGCGATGCA-1	XYZ2	7292	1998	1W	-0.0663902061618321	-0.0565115099889698	4.60778935820077	23.7383433900165	0	3	DC	S2.1W
XYZ2_CTCCTTTCACCCTGTT-1	XYZ2	2717	939	1W	0.0210666015684403	0.141147770294183	6.18329039381671	35.6275303643725	0	1	TC	S2.1W
XYZ2_CTCGAGGCAAGCCATT-1	XYZ2	2624	929	1W	-0.0289565111619906	0.0457788412128747	5.10670731707317	38.8338414634146	0	1	TC	S2.1W
XYZ2_CTCTCAGGTGGCAACA-1	XYZ2	1844	744	1W	0.0441441774746026	0.0887731618142718	8.78524945770065	25.6507592190889	0	1	TC	S2.1W
XYZ2_CTCTGGTAGGTGATCG-1	XYZ2	4945	1771	1W	-0.0467369058537246	0.0406256986854	7.28008088978766	19.3124368048534	0	6	LC	S2.1W
XYZ2_CTGAGGCAGGCCATAG-1	XYZ2	4170	1282	1W	-0.0351601974532771	0.0173256326985003	6.28297362110312	36.5467625899281	0	1	TC	S2.1W
XYZ2_CTGGCAGGTTACGATC-1	XYZ2	1283	642	1W	-0.0533516321278049	-0.0646917646539141	6.62509742790335	29.7739672642245	0	2	Mø	S2.1W
XYZ2_CTGGCAGTCTTGTGCC-1	XYZ2	2126	731	1W	-0.0514480892176156	-0.0706782420419838	11.9943555973659	22.0602069614299	0	0	MC	S2.1W
XYZ2_CTGGTCTCATGAGTAA-1	XYZ2	2964	1079	1W	0.0106763236192254	0.00746330322728568	13.5627530364372	12.4831309041835	0	2	Mø	S2.1W
XYZ2_CTGGTCTGTCACGACC-1	XYZ2	3804	1675	1W	-0.0735271840658042	0.00337880742917901	7.80757097791798	19.9263932702419	0	1	TC	S2.1W
XYZ2_CTGGTCTTCATCACAG-1	XYZ2	22015	4304	1W	-0.0340523053817908	-0.0151781848249458	5.16011810129457	23.2568703156938	0	2	Mø	S2.1W
XYZ2_CTGTACCGTGCTAGCC-1	XYZ2	2012	841	1W	0.16173003207834	0.198261491027893	5.16898608349901	24.3538767395626	0	1	TC	S2.1W
XYZ2_CTGTAGATCTGAACGT-1	XYZ2	3520	1280	1W	-0.0743531609071205	0.0758611940359861	6.67613636363636	23.6647727272727	0	3	DC	S2.1W
XYZ2_CTGTGAACATGACTTG-1	XYZ2	24187	4810	1W	0.0166112905434405	0.194441304080156	6.24715756398065	21.982883367098	0	2	Mø	S2.1W
XYZ2_CTTAGGAGTCTTTATC-1	XYZ2	2319	781	1W	0.0522601681307766	0.0530971445111639	5.43337645536869	42.8201811125485	0	1	TC	S2.1W
XYZ2_CTTCAATTCCACAGGC-1	XYZ2	4131	1209	1W	0.0250572164401794	0.0789398279086125	3.00169450496248	42.9435971919632	0	1	TC	S2.1W
XYZ2_CTTCCTTAGCGTGCTC-1	XYZ2	3343	1033	1W	0.0691673023710508	0.00631779741387255	3.97846245886928	37.3915644630571	0	1	TC	S2.1W
XYZ2_CTTCTCTGTGCTGTCG-1	XYZ2	5973	1595	1W	-0.06179793473767	-0.0243821606283194	7.09861041352754	25.9333668173447	0	3	DC	S2.1W
XYZ2_CTTGAGAAGAGGCTGT-1	XYZ2	2527	1061	1W	-0.0517702552522845	0.0444840227976979	2.05777601899486	13.3755441234666	0	0	MC	S2.1W
XYZ2_CTTTCAAGTAGGCAGT-1	XYZ2	2299	888	1W	-0.0511724457939973	-0.0725180683331226	5.91561548499348	36.3636363636364	0	1	TC	S2.1W
XYZ2_CTTTCGGAGTCCGCCA-1	XYZ2	4184	1457	1W	-0.0953129090746773	0.0201621329841368	6.95506692160612	27.2944550669216	0	6	LC	S2.1W
XYZ2_GAAACCTAGCGGCTCT-1	XYZ2	5713	1623	1W	-0.0859925465978108	-0.0486391750298536	9.62716611237528	24.2429546647996	0	3	DC	S2.1W
XYZ2_GAAACCTCAGCAGGAT-1	XYZ2	2974	1006	1W	0.0313757770972069	-0.00758326715355929	6.32145258910558	36.1466039004707	0	1	TC	S2.1W
XYZ2_GACATCATCATGTCTT-1	XYZ2	15144	3572	1W	-0.0726687166567377	0.270394100347821	19.743792921289	15.9667194928685	0	2	Mø	S2.1W
XYZ2_GACCAATCAGAGCGTA-1	XYZ2	5184	1384	1W	-0.0349855320524076	-0.0366802359716634	5.90277777777778	31.2692901234568	0	3	DC	S2.1W
XYZ2_GACCAATCAGCAGTTT-1	XYZ2	2347	909	1W	-0.0111378748789185	-0.0474099027493692	6.73199829569663	27.0984235193865	0	1	TC	S2.1W
XYZ2_GACCCAGCATGTGCTA-1	XYZ2	4102	1400	1W	-0.0698138595736102	-0.0498806854172265	10.0926377376889	19.4295465626524	0	2	Mø	S2.1W
XYZ2_GACCCAGGTCGTATTG-1	XYZ2	3793	1191	1W	-0.0230940823922459	-0.039629738193936	5.14104930134458	17.189559715265	0	0	MC	S2.1W
XYZ2_GACTATGAGTCTTGGT-1	XYZ2	3649	1138	1W	0.0168907290619072	-0.0127915334172807	3.56261989586188	40.6960811181145	0	1	TC	S2.1W
XYZ2_GACTATGGTATTCTCT-1	XYZ2	3294	1235	1W	-0.036390415750256	0.0593908055618824	7.1645415907711	29.933211900425	0	1	TC	S2.1W
XYZ2_GACTCAAAGACTAGAT-1	XYZ2	1998	851	1W	-0.0775899128772468	-0.0184842373804983	9.65965965965966	20.4204204204204	0	2	Mø	S2.1W
XYZ2_GACTCAACAATCTCTT-1	XYZ2	6951	1962	1W	-0.0438065251554669	-0.0134886630353566	4.11451589699324	21.6515609264854	0	3	DC	S2.1W
XYZ2_GACTCAATCATCGTAG-1	XYZ2	1765	796	1W	-0.0155878117712534	0.00291922438644363	5.21246458923513	28.2152974504249	0	1	TC	S2.1W
XYZ2_GACTCAATCCTCAGAA-1	XYZ2	3559	1160	1W	-0.0149495307431456	-0.0394135267167326	6.32200056195561	29.9803315538073	0	2	Mø	S2.1W
XYZ2_GACTCTCGTGACTGAG-1	XYZ2	2398	831	1W	0.0359928816778648	0.0526518626096709	5.12927439532944	41.8265221017515	0	1	TC	S2.1W
XYZ2_GAGACCCTCCATCGTC-1	XYZ2	2555	915	1W	-0.0253690618381244	-0.0433264134201291	7.82778864970646	35.3424657534247	0	5	Treg	S2.1W
XYZ2_GAGAGGTGTCGGCACT-1	XYZ2	5111	1338	1W	-0.0386251137380779	0.054001392275619	3.09137155155547	47.4858149090198	0.0195656427313637	1	TC	S2.1W
XYZ2_GAGATGGCATTCTGTT-1	XYZ2	13814	3450	1W	-0.0119623098259367	-0.0717724072152932	5.03836687418561	24.0046329810337	0	3	DC	S2.1W
XYZ2_GAGATGGTCCATCTGC-1	XYZ2	10696	2715	1W	-0.00606008579144944	-0.00345216031079207	10.4151084517577	22.2513089005236	0	3	DC	S2.1W
XYZ2_GAGCCTGGTTCTCTCG-1	XYZ2	1446	801	1W	0.0364440204158667	0.127619619274747	5.46334716459198	11.4107883817427	0	1	TC	S2.1W
XYZ2_GAGCTGCGTATCGATC-1	XYZ2	1831	842	1W	0.0023307870387583	-0.00238519642502845	4.69688694702348	33.5335882031677	0	1	TC	S2.1W
XYZ2_GAGGCAATCTTACGTT-1	XYZ2	2531	867	1W	-0.0193369876391832	0.00499212704889784	7.38838403792967	36.6258395890952	0	1	TC	S2.1W
XYZ2_GAGTCATAGCGAGGAG-1	XYZ2	5288	1560	1W	-0.0244211716243785	0.0237074034653351	4.82223903177004	39.088502269289	0	1	TC	S2.1W
XYZ2_GAGTCTAAGAACCCGA-1	XYZ2	38967	5725	1W	-0.055047564310518	-0.022265248102542	4.21382195190802	30.2281417609772	0	2	Mø	S2.1W
XYZ2_GAGTGAGGTATGGGAC-1	XYZ2	4289	1354	1W	-0.0529198310264327	-0.0185195686805931	8.39356493355094	21.1004896246211	0	2	Mø	S2.1W
XYZ2_GAGTGAGGTCATTCCC-1	XYZ2	3072	1306	1W	-0.0917741701716811	-0.0587558987512768	6.90104166666667	14.74609375	0	2	Mø	S2.1W
XYZ2_GAGTGTTAGCATCAGG-1	XYZ2	5120	1604	1W	-0.0452372990272116	0.00134727134322545	6.0546875	30.25390625	0	4	NK	S2.1W
XYZ2_GAGTTACCACTTCATT-1	XYZ2	2524	923	1W	0.0246949454317052	0.0109585243855329	6.25990491283677	35.8954041204437	0	1	TC	S2.1W
XYZ2_GATCACATCTGATGGT-1	XYZ2	7625	2268	1W	0.00267133728536161	-0.0137799476768381	6.84590163934426	26.0196721311475	0	0	MC	S2.1W
XYZ2_GATCATGTCAACTACG-1	XYZ2	1627	745	1W	-0.0674723314377942	0.0496910309803308	11.9852489244007	22.4339274738783	0.0614628149969269	2	Mø	S2.1W
XYZ2_GATCGTAGTTGTCTAG-1	XYZ2	2442	805	1W	-0.0192719726749346	0.0247837296654641	4.83210483210483	37.3054873054873	0	0	MC	S2.1W
XYZ2_GATGAGGAGTAAACAC-1	XYZ2	2760	980	1W	-0.0260169429887713	0.0224974269842495	6.05072463768116	37.3913043478261	0	1	TC	S2.1W
XYZ2_GATGCTAGTAGGCAAC-1	XYZ2	1989	834	1W	0.0813558159115329	0.0814318463072967	6.98843640020111	30.4675716440422	0	1	TC	S2.1W
XYZ2_GATGGAGCACACCTTC-1	XYZ2	3710	1039	1W	-0.0289659947887334	0.0242659919526777	3.80053908355795	44.9865229110512	0	1	TC	S2.1W
XYZ2_GATGTTGGTGGTGATG-1	XYZ2	14841	3477	1W	-0.038744038705845	-0.0415547182592073	10.8685398558049	21.824674887137	0	2	Mø	S2.1W
XYZ2_GATGTTGGTGTGTGTT-1	XYZ2	3374	1127	1W	-0.0902084556857471	0.0261717856682569	5.03852993479549	26.0225251926497	0	3	DC	S2.1W
XYZ2_GATGTTGTCCCTATTA-1	XYZ2	3714	1372	1W	-0.0780325331242706	0.045001890657169	7.29671513193323	22.3747980613893	0	2	Mø	S2.1W
XYZ2_GATTGGTAGGTCTTTG-1	XYZ2	2550	971	1W	0.000784642547032269	0.0505980710687013	3.96078431372549	36.0392156862745	0	4	NK	S2.1W
XYZ2_GCAACATCATCTTTCA-1	XYZ2	3862	1331	1W	-0.0251325979056635	-0.0739294503552013	9.65820818228897	20.9476954945624	0	2	Mø	S2.1W
XYZ2_GCAACCGAGGATAATC-1	XYZ2	2828	956	1W	0.191769225665534	0.00659856728565372	7.24893917963225	40.3111739745403	0	1	TC	S2.1W
XYZ2_GCACGGTTCCTTGGAA-1	XYZ2	3296	1117	1W	-0.00588629077384933	-0.0272702789384525	5.49150485436893	37.8640776699029	0.0303398058252427	1	TC	S2.1W
XYZ2_GCAGCCATCACTCGAA-1	XYZ2	2954	963	1W	-0.0278226238444516	0.00681176274046069	5.82261340555179	36.8652674339878	0	1	TC	S2.1W
XYZ2_GCAGTTAAGCCTGTGC-1	XYZ2	2858	993	1W	-0.0336354482990962	-0.0325017137519839	7.592722183345	36.5640307907628	0	1	TC	S2.1W
XYZ2_GCATCGGCACAATGAA-1	XYZ2	19111	3508	1W	-0.0322545834815717	0.024366796167632	4.73549264821307	30.5321542567108	0	6	LC	S2.1W
XYZ2_GCATGATAGACGCCCT-1	XYZ2	11698	2653	1W	0.0086376772048215	0.02945098776945	2.68421952470508	38.3740810394939	0	2	Mø	S2.1W
XYZ2_GCCAGTGCAGATCCAT-1	XYZ2	2969	889	1W	-0.0154618031689616	-0.0172048788891011	5.08588750421017	41.9669922532839	0	1	TC	S2.1W
XYZ2_GCCAGTGCATGTCGTA-1	XYZ2	2010	648	1W	-0.0460505847745161	-0.031478915148386	6.01990049751244	44.1293532338308	0	1	TC	S2.1W
XYZ2_GCCATGGCAAAGACTA-1	XYZ2	1952	802	1W	-0.0729225684442858	0.0138664780867314	4.35450819672131	27.4077868852459	0	0	MC	S2.1W
XYZ2_GCCATGGCAAGATTGA-1	XYZ2	39925	5348	1W	0.0122555698258734	-0.012797550774332	5.888541014402	34.3744520976832	0	2	Mø	S2.1W
XYZ2_GCCATTCGTCTCTCTG-1	XYZ2	8237	2002	1W	-0.0122001166674387	-0.0317870987414412	5.20820687143377	26.1988588078184	0.0121403423576545	3	DC	S2.1W
XYZ2_GCCTGTTGTCACTACA-1	XYZ2	10159	2732	1W	-0.0646775638680709	-0.00511688538542024	6.28998917216262	17.4721921448962	0	3	DC	S2.1W
XYZ2_GCCTGTTTCCATCTCG-1	XYZ2	1403	755	1W	0.0788699267224715	0.0130047279280941	3.84889522451889	25.231646471846	0	4	NK	S2.1W
XYZ2_GCGGATCTCTCTGCTG-1	XYZ2	2887	1094	1W	-0.0505609766247493	-0.0520126549608871	9.73328714928992	25.7014201593349	0	2	Mø	S2.1W
XYZ2_GCGTGCAGTTGCCGAC-1	XYZ2	3287	1447	1W	-0.0416130147355833	-0.000290539216630858	7.7578338910861	14.7246729540615	0	2	Mø	S2.1W
XYZ2_GCGTGCAGTTGTTGTG-1	XYZ2	2237	759	1W	0.0751106602682116	0.0258067065566773	6.43719266875279	34.823424228878	0	1	TC	S2.1W
XYZ2_GCTACAAAGGACGCTA-1	XYZ2	25829	4402	1W	-0.0528294880998854	-0.0322356470843803	5.75322312129777	29.0255139571799	0	2	Mø	S2.1W
XYZ2_GCTACCTCACTATGTG-1	XYZ2	3395	1191	1W	-0.0326211961163743	-0.0328650303528036	20.3829160530191	22.2974963181149	0	1	TC	S2.1W
XYZ2_GCTCAAACACAAATCC-1	XYZ2	3943	1186	1W	-0.00576757280021979	-0.036063152533704	3.27162059345676	40.6796855186406	0	1	TC	S2.1W
XYZ2_GCTGCAGAGCACCAGA-1	XYZ2	2893	950	1W	-1.9202073047217e-05	0.0084295349317315	2.69616315243692	43.5534047701348	0	1	TC	S2.1W
XYZ2_GCTTGGGGTGGATACG-1	XYZ2	1355	647	1W	-0.00810883948729631	-0.0656062510923352	1.62361623616236	12.8413284132841	0	2	Mø	S2.1W
XYZ2_GCTTGGGGTTCGGTAT-1	XYZ2	878	542	1W	0.0565109061936993	-0.0648222636307045	6.60592255125285	24.4874715261959	0	2	Mø	S2.1W
XYZ2_GGAAGTGGTAAGCGGT-1	XYZ2	1205	688	1W	-0.00864517547511223	-0.013387744090301	9.79253112033195	15.6016597510373	0	2	Mø	S2.1W
XYZ2_GGACGTCAGTCTCCTC-1	XYZ2	3352	1243	1W	-0.0363988403325081	-0.0220464044668836	4.68377088305489	31.0859188544153	0	5	Treg	S2.1W
XYZ2_GGAGAACAGCCTGACC-1	XYZ2	4220	1474	1W	0.0411973232863421	-0.0302502177697447	6.77725118483412	19.4075829383886	0	2	Mø	S2.1W
XYZ2_GGATGTTGTAAGTAGT-1	XYZ2	15562	2926	1W	0.0120137362439943	-0.0087278398557379	3.90695283382599	34.2051150237759	0	3	DC	S2.1W
XYZ2_GGCACGTTCCGATTAG-1	XYZ2	2739	912	1W	0.0202769726394117	-0.073796926012828	6.24315443592552	34.7572106608251	0	1	TC	S2.1W
XYZ2_GGCGTCAAGATGGCAC-1	XYZ2	2249	864	1W	0.027037304863604	-0.00431212909784295	4.75767007558915	37.616718541574	0	1	TC	S2.1W
XYZ2_GGCTGTGCAGCTTCGG-1	XYZ2	24762	4098	1W	0.00599775455134917	0.00113894997011046	3.80421613763024	31.463532832566	0	2	Mø	S2.1W
XYZ2_GGCTTTCAGACATAGT-1	XYZ2	20453	3751	1W	-0.0379907562617317	-0.00321473030608485	3.47137339265633	32.2935510683029	0	2	Mø	S2.1W
XYZ2_GGGAGATGTTTGCCGG-1	XYZ2	6933	2009	1W	0.0411487734491313	-0.0348908771327872	6.95225732006346	23.2655416125775	0	6	LC	S2.1W
XYZ2_GGGAGATTCCGAGTGC-1	XYZ2	2038	686	1W	-0.0195248274257256	0.044117335825309	15.6526005888126	34.5927379784102	0	2	Mø	S2.1W
XYZ2_GGGAGTAAGTGTAGTA-1	XYZ2	4534	1494	1W	-0.0259732228002404	-0.0243742077939967	10.3220114689016	18.3943537715042	0	0	MC	S2.1W
XYZ2_GGGAGTACAGACCTGC-1	XYZ2	3379	966	1W	-0.019203227848622	0.0472699517352947	7.39863865048831	41.4027818881326	0	1	TC	S2.1W
XYZ2_GGGAGTACAGGAATCG-1	XYZ2	1892	879	1W	-0.0293222383827154	-0.0482963526462443	5.60253699788584	25.3171247357294	0	2	Mø	S2.1W
XYZ2_GGGATGACAAGAAACT-1	XYZ2	1994	834	1W	0.0207239578533713	0.0144638045828167	4.71414242728185	25.4262788365095	0	1	TC	S2.1W
XYZ2_GGGCTACCAAGGTCAG-1	XYZ2	4029	1524	1W	-0.0750953812951696	-0.011881607355436	6.40357408786299	22.5614296351452	0	2	Mø	S2.1W
XYZ2_GGGCTACCATTGTGCA-1	XYZ2	1392	602	1W	-0.0500825426592179	-0.0230632822989912	7.61494252873563	30.0287356321839	0	0	MC	S2.1W
XYZ2_GGGCTCAAGTCCCGGT-1	XYZ2	3248	1021	1W	0.0740650248666902	-0.0501889865544886	4.1564039408867	43.3805418719212	0	1	TC	S2.1W
XYZ2_GGGTAGAAGGTGAGCT-1	XYZ2	19841	3909	1W	0.0243140878245672	0.00993969518917884	6.34544629806965	31.0569023738723	0	2	Mø	S2.1W
XYZ2_GGGTATTTCACAACCA-1	XYZ2	2637	894	1W	0.0448823725408802	-0.0102748784600189	3.86803185437998	41.296928327645	0	1	TC	S2.1W
XYZ2_GGGTGAATCTTACTGT-1	XYZ2	4572	1208	1W	0.0587883796065016	-0.0511630118098524	5.44619422572179	47.3753280839895	0	1	TC	S2.1W
XYZ2_GGGTTATCACTGTGTA-1	XYZ2	4540	1566	1W	-0.0618307292176511	0.0840639321061327	7.79735682819383	22.0264317180617	0	2	Mø	S2.1W
XYZ2_GGGTTATGTGCTAGCC-1	XYZ2	5679	1798	1W	-0.0535779575196325	-0.0683903530380946	6.42718788519105	19.756999471738	0	2	Mø	S2.1W
XYZ2_GGGTTTAGTCGGCCTA-1	XYZ2	2617	923	1W	-0.0219610506360577	-0.0407657763949293	6.11387084447841	36.7596484524264	0	1	TC	S2.1W
XYZ2_GGTAGAGGTCCAACGC-1	XYZ2	3039	1002	1W	0.0593838162560895	0.00988993190565285	5.16617308325107	39.2234287594603	0	1	TC	S2.1W
XYZ2_GGTCACGCATCGATCA-1	XYZ2	2602	1186	1W	-0.041078187571343	0.0620929632586961	4.26594926979247	21.9446579554189	0	5	Treg	S2.1W
XYZ2_GGTCACGGTATGATCC-1	XYZ2	5187	1493	1W	-0.00843914591493822	-0.00448232239340916	5.30171582803162	19.2404087140929	0	0	MC	S2.1W
XYZ2_GGTGATTGTGAGTAAT-1	XYZ2	7831	1866	1W	-0.0718036708201647	-0.0494418882555708	4.57157451155663	24.1731579619461	0	3	DC	S2.1W
XYZ2_GGTGGCTAGGCGTCCT-1	XYZ2	3818	1352	1W	-0.0798785495541424	0.0108527536727794	19.800942902043	18.2818229439497	0	1	TC	S2.1W
XYZ2_GGTGGCTCATGCCATA-1	XYZ2	8974	2257	1W	-0.0582893240723665	0.00145837011421152	4.94762647648763	30.811232449298	0	3	DC	S2.1W
XYZ2_GGTGTTATCCACTGAA-1	XYZ2	3816	1156	1W	-0.0766677457562041	-0.0656001021922872	6.07966457023061	34.9318658280922	0	2	Mø	S2.1W
XYZ2_GGTTGTAGTTCTTCAT-1	XYZ2	17392	3441	1W	-0.0691755206365104	0.0155576214796288	4.42732290708372	33.3084176632935	0	0	MC	S2.1W
XYZ2_GTAACCAGTAGTTAGA-1	XYZ2	2791	866	1W	0.0647882873847385	0.0394189122992559	4.37119312074525	37.0118237190971	0	1	TC	S2.1W
XYZ2_GTACAGTTCTTTACAC-1	XYZ2	5574	1894	1W	-0.0428677826876158	-0.0109221037644973	8.7011123071403	9.65195550771439	0	2	Mø	S2.1W
XYZ2_GTAGATCGTACCATAC-1	XYZ2	2555	939	1W	0.00631697729621528	0.00582629108096476	5.55772994129159	37.1428571428571	0	1	TC	S2.1W
XYZ2_GTAGCTAAGAGTTGTA-1	XYZ2	3691	1070	1W	-0.061178966232175	-0.0273645466637553	5.63532917908426	43.6467082091574	0	1	TC	S2.1W
XYZ2_GTAGGTTGTGCCGTAC-1	XYZ2	4476	1517	1W	0.0188167564727157	-0.00201732695438127	5.40661304736372	21.0902591599643	0	3	DC	S2.1W
XYZ2_GTAGTACAGACTCCGC-1	XYZ2	2906	983	1W	0.0402559998870817	0.0435271209125836	1.89263592567103	44.2188575361321	0	1	TC	S2.1W
XYZ2_GTATTTCGTTTGACAC-1	XYZ2	3032	1096	1W	-0.0407430470687671	-0.0319770986799627	8.47625329815303	20.2506596306069	0	2	Mø	S2.1W
XYZ2_GTCACGGCATGGCTGC-1	XYZ2	3364	1167	1W	-0.0792479153442612	-0.0573879069569318	10.820451843044	16.7360285374554	0	0	MC	S2.1W
XYZ2_GTCATCCCAGAGTTGG-1	XYZ2	1705	715	1W	-0.0474090868446481	0.0846317393870755	9.44281524926686	28.3284457478006	0	1	TC	S2.1W
XYZ2_GTCATGACACCTGCGA-1	XYZ2	9046	2700	1W	-0.0602605169837162	0.0145408055378524	7.25182401061243	14.7026309971258	0	3	DC	S2.1W
XYZ2_GTCATGAGTCATCCGG-1	XYZ2	3352	1183	1W	-0.0110860020839445	-0.0107407802433631	8.68138424821002	16.5871121718377	0	3	DC	S2.1W
XYZ2_GTCATGATCCCTCTAG-1	XYZ2	2597	820	1W	-0.0255539711026836	0.01372907478031	4.19715055833654	42.7416249518675	0	1	TC	S2.1W
XYZ2_GTCATTTAGCAATTAG-1	XYZ2	2967	1272	1W	-0.0583832884568023	0.0361945049310724	5.25783619817998	23.1884057971014	0	2	Mø	S2.1W
XYZ2_GTCATTTAGCGTGCCT-1	XYZ2	13642	3231	1W	-0.0782180649015195	-0.052106646278279	4.6034305820261	28.4635683917314	0	2	Mø	S2.1W
XYZ2_GTCATTTGTGACAGGT-1	XYZ2	1766	872	1W	-0.0705412167240936	-0.0297873184672119	14.4394110985277	17.7236693091733	0	2	Mø	S2.1W
XYZ2_GTCCCATTCGGTCGGT-1	XYZ2	2945	936	1W	-0.0327190906437795	-0.0100411752785318	6.21392190152801	40.3056027164686	0	1	TC	S2.1W
XYZ2_GTCCTCACATGTAACC-1	XYZ2	3118	1086	1W	0.0087479616020823	0.0257815605752544	7.37652341244387	16.1000641436818	0.032071840923669	0	MC	S2.1W
XYZ2_GTCTAGATCTAACGGT-1	XYZ2	1576	859	1W	-0.0680683508001966	0.147533931082772	8.18527918781726	14.5939086294416	0	2	Mø	S2.1W
XYZ2_GTCTGTCTCATTACTC-1	XYZ2	4952	1924	1W	-0.115404837562572	-0.0291908539353229	8.11793214862682	15.9531502423263	0	2	Mø	S2.1W
XYZ2_GTCTGTCTCTGGAAGG-1	XYZ2	4368	1386	1W	-0.00639233774000199	-0.0264849118899771	5.01373626373626	15.4532967032967	0	3	DC	S2.1W
XYZ2_GTCTTTATCCAGCCTT-1	XYZ2	1625	781	1W	-0.0157094450045074	-0.0707569608066527	12.3692307692308	19.8153846153846	0	2	Mø	S2.1W
XYZ2_GTGATGTAGACTCGAG-1	XYZ2	3156	975	1W	-0.0232332067013719	0.0537134111516161	5.16476552598226	45.0887198986058	0	1	TC	S2.1W
XYZ2_GTGATGTAGCTAAGTA-1	XYZ2	5720	1718	1W	-0.0665250649071008	-0.0511451793292568	5.90909090909091	19.6153846153846	0	2	Mø	S2.1W
XYZ2_GTGCAGCTCGGCTATA-1	XYZ2	2787	940	1W	-0.020707015624575	0.000951329097653789	6.24327233584499	40.1865805525655	0	1	TC	S2.1W
XYZ2_GTGCTGGCAGTTAGGG-1	XYZ2	3121	1066	1W	-0.0667615737107909	-0.00398863007726064	12.463953860942	28.2281320089715	0	0	MC	S2.1W
XYZ2_GTGCTTCCATCGCCTT-1	XYZ2	5982	1863	1W	-0.0532410318231069	-0.0469465350857741	5.24908057505851	15.312604480107	0	2	Mø	S2.1W
XYZ2_GTGGAAGAGTGCAGCA-1	XYZ2	2769	888	1W	0.00997722556447309	0.0393295992380951	7.18671000361141	41.7118093174431	0	1	TC	S2.1W
XYZ2_GTGGAAGAGTTCCAGT-1	XYZ2	2760	867	1W	-0.0159368741476626	0.0480172653384098	8.80434782608696	40	0	1	TC	S2.1W
XYZ2_GTGGAGACACGACCTG-1	XYZ2	6259	1862	1W	-0.0396930756278541	0.0203305908875727	14.6509027001118	20.5464131650423	0	1	TC	S2.1W
XYZ2_GTGGCGTAGAAGCCAC-1	XYZ2	3070	1055	1W	-0.0183480776982191	0.0394188345108401	6.61237785016287	35.8631921824104	0	1	TC	S2.1W
XYZ2_GTGGTTAGTAGCGTAG-1	XYZ2	8569	2091	1W	-0.0553414864395499	-0.0188550328038726	5.75329676741744	24.962072587233	0	3	DC	S2.1W
XYZ2_GTGGTTAGTGAGGCAT-1	XYZ2	5092	1477	1W	-0.0889747485662746	-0.0649794407026766	4.59544383346426	26.7478397486253	0	3	DC	S2.1W
XYZ2_GTGGTTAGTGCAATAA-1	XYZ2	2164	891	1W	0.0562765332435898	-0.0157710742577706	6.83918669131238	31.2846580406654	0	1	TC	S2.1W
XYZ2_GTGTGATTCGTCAACA-1	XYZ2	1851	838	1W	-0.0279958685238776	-0.0129628966035009	7.99567801188547	21.1237169097785	0	2	Mø	S2.1W
XYZ2_GTGTGGCAGCAACAGC-1	XYZ2	2626	913	1W	-0.050033020229371	0.0382697050069089	2.58948971820259	39.4516374714394	0	1	TC	S2.1W
XYZ2_GTTACCCAGCACTAAA-1	XYZ2	2422	923	1W	-0.0178183744889216	0.0569806752493061	5.32617671345995	28.9017341040462	0	1	TC	S2.1W
XYZ2_GTTACCCCATGGTGGA-1	XYZ2	1248	617	1W	-0.0564380534707393	-0.0193521372176946	8.17307692307692	27.1634615384615	0	0	MC	S2.1W
XYZ2_GTTACGAAGCACTGGA-1	XYZ2	21440	4086	1W	-0.0448914968209971	-0.0129592448863785	7.08488805970149	8.69869402985075	0	0	MC	S2.1W
XYZ2_GTTAGTGTCGGAGATG-1	XYZ2	2598	871	1W	-0.0179135562239998	-0.0514427356900437	6.46651270207852	39.9153194765204	0	1	TC	S2.1W
XYZ2_GTTCATTGTACGAAAT-1	XYZ2	15452	3166	1W	-0.0304944852984507	0.00883844544956254	3.22935542324618	30.5267926482009	0	0	MC	S2.1W
XYZ2_GTTCATTTCGTTCTAT-1	XYZ2	4908	1656	1W	-0.00479832611088138	-0.0106575228144412	5.88834555827221	23.2477587612062	0	3	DC	S2.1W
XYZ2_GTTCCGTGTTGGTAGG-1	XYZ2	1618	693	1W	-0.0520207712216434	0.0490570474648578	7.23114956736712	32.0148331273177	0	1	TC	S2.1W
XYZ2_GTTGCTCCAACTCGAT-1	XYZ2	4118	1252	1W	-0.0704459770950799	0.03277360759913	3.71539582321515	41.6707139388052	0	1	TC	S2.1W
XYZ2_GTTGCTCTCAATCGGT-1	XYZ2	1855	908	1W	0.0173344247369042	0.0307459431448608	10.2425876010782	19.1374663072776	0	2	Mø	S2.1W
XYZ2_GTTTACTAGATTGAGT-1	XYZ2	2471	809	1W	0.0247755128440925	-0.0445728961527871	7.81060299473897	37.5961149332254	0	1	TC	S2.1W
XYZ2_TAACCAGGTACAAGTA-1	XYZ2	5085	1663	1W	-0.0804851562384193	-0.0171855572907617	6.13569321533923	16.2241887905605	0	2	Mø	S2.1W
XYZ2_TAAGCACTCGGTCAGC-1	XYZ2	3209	1138	1W	-0.0172288015530654	0.0249593529301004	6.45060766593955	32.034901838579	0	1	TC	S2.1W
XYZ2_TAAGCCACAGTAGGAC-1	XYZ2	4092	1430	1W	-0.0930274442282858	0.0380499790137689	5.1564027370479	17.1554252199413	0	0	MC	S2.1W
XYZ2_TACAACGTCTTCCAGC-1	XYZ2	10667	2735	1W	0.00185596161413613	-0.077665031732242	8.19349395331396	19.0306552920221	0	0	MC	S2.1W
XYZ2_TACCCACGTTCTATCT-1	XYZ2	5705	1735	1W	-0.0564846639253192	-0.0428724365115676	3.38299737072743	12.988606485539	0	2	Mø	S2.1W
XYZ2_TACCCACTCATAGAGA-1	XYZ2	5856	1735	1W	-0.0432431738872027	0.0161794561147975	6.18169398907104	21.7725409836066	0	3	DC	S2.1W
XYZ2_TACGGTAAGACGGAAA-1	XYZ2	1308	593	1W	-0.0419987259935544	-0.0234444775939911	22.4770642201835	22.782874617737	0	2	Mø	S2.1W
XYZ2_TACGGTAAGTATCCTG-1	XYZ2	2643	968	1W	-0.0245122015443419	0.0250913337603973	5.29701097237987	36.587211502081	0	1	TC	S2.1W
XYZ2_TACGGTACAGCTCCTT-1	XYZ2	6282	2125	1W	-4.40584726856125e-05	-0.0575433625599695	5.17351162050302	20.3915950334288	0	2	Mø	S2.1W
XYZ2_TACGGTATCATCTATC-1	XYZ2	3161	1303	1W	-0.0488102108706198	0.0166838625647411	14.9319835495096	22.6826953495729	0	2	Mø	S2.1W
XYZ2_TACGGTATCGGTCGAC-1	XYZ2	2907	876	1W	-0.0169320844333351	0.053758820345952	4.60956312349501	44.9948400412797	0	1	TC	S2.1W
XYZ2_TACGTCCAGAATCGCG-1	XYZ2	2451	1056	1W	0.0306031844058184	-0.0597403587482921	5.38555691554468	26.9277845777234	0	2	Mø	S2.1W
XYZ2_TACTGCCGTAATCAGA-1	XYZ2	5378	1782	1W	0.0134158773173938	-0.0322301129654	12.0862774265526	15.6005950167348	0	2	Mø	S2.1W
XYZ2_TACTTACGTAGCACAG-1	XYZ2	3845	1329	1W	-0.0818707513119067	0.00232701118541286	12.405721716515	16.0988296488947	0	3	DC	S2.1W
XYZ2_TACTTGTTCGCATTGA-1	XYZ2	2568	904	1W	-0.0618166015050018	-0.0263313695680027	6.03582554517134	38.8239875389408	0	1	TC	S2.1W
XYZ2_TAGACCAAGAAACTGT-1	XYZ2	7594	1786	1W	-0.0314361350243653	-0.0300667070114774	4.43771398472478	25.7966815907295	0	3	DC	S2.1W
XYZ2_TAGATCGAGCCTTTGA-1	XYZ2	1922	776	1W	-0.0695786008477177	0.00620019646915863	9.98959417273673	25.7023933402706	0	2	Mø	S2.1W
XYZ2_TAGATCGCAGACCAAG-1	XYZ2	2468	871	1W	-0.0224037736038988	0.0875933225866555	10.1701782820097	35.6969205834684	0	1	TC	S2.1W
XYZ2_TAGCACAAGACTTGTC-1	XYZ2	7332	2087	1W	-0.112422347012634	-0.100154461708551	4.03709765411893	20.8265139116203	0	3	DC	S2.1W
XYZ2_TAGGAGGAGGTCGTAG-1	XYZ2	3132	1138	1W	-0.0682001520070952	-0.0371111282239398	6.06641123882503	27.8735632183908	0	4	NK	S2.1W
XYZ2_TATACCTAGATCGACG-1	XYZ2	11926	2817	1W	0.102830080061289	0.412427140695281	6.03722958242495	17.4408854603388	0	3	DC	S2.1W
XYZ2_TATACCTGTGCTCGTG-1	XYZ2	2632	846	1W	0.0521520169036221	0.053860384039552	5.85106382978723	42.9711246200608	0	1	TC	S2.1W
XYZ2_TATACCTTCATTTGCT-1	XYZ2	3079	1120	1W	0.00120077183697637	0.0391339681232928	4.51445274439753	34.7190646313738	0	1	TC	S2.1W
XYZ2_TATCGCCGTTTCAGAC-1	XYZ2	2820	952	1W	-0.0631827940326974	0.103906824961602	4.04255319148936	35.4964539007092	0	1	TC	S2.1W
XYZ2_TATTCCAGTCCACGCA-1	XYZ2	11505	2969	1W	-0.0446613938592229	0.034320785529874	3.25076053889613	30.212950890917	0	2	Mø	S2.1W
XYZ2_TATTGCTGTAGATCCT-1	XYZ2	2913	903	1W	0.0105818557802584	0.0874143580618665	4.94335736354274	40.2334363199451	0	1	TC	S2.1W
XYZ2_TATTGGGAGGGAGGGT-1	XYZ2	2484	876	1W	-0.0222246562765631	-0.0218502406444526	9.74235104669887	37.4798711755233	0	1	TC	S2.1W
XYZ2_TATTGGGGTCGCACGT-1	XYZ2	1080	513	1W	-0.0478228139716472	-0.0280345984138169	7.31481481481481	17.7777777777778	0	2	Mø	S2.1W
XYZ2_TATTTCGTCTAAGAAG-1	XYZ2	2650	859	1W	-0.0190447752700317	-2.18686522784062e-05	4.41509433962264	42.1509433962264	0	1	TC	S2.1W
XYZ2_TCAAGACCACCTCGTT-1	XYZ2	41447	5422	1W	-0.003896705586055	0.00878591707852172	3.85552633483726	32.108475884865	0	2	Mø	S2.1W
XYZ2_TCAAGCAAGTTTCGAC-1	XYZ2	2317	894	1W	0.0573197557455061	-0.00753444660756786	5.61070349589987	33.70738023306	0	1	TC	S2.1W
XYZ2_TCAAGCACATTGACCA-1	XYZ2	6362	1890	1W	0.0257594208317753	0.0248085933783524	6.05155611442942	21.0625589437284	0	3	DC	S2.1W
XYZ2_TCAATTCTCCCTCGTA-1	XYZ2	1830	763	1W	0.0476423671001007	0.00491359598714393	4.91803278688525	30.8196721311475	0	1	TC	S2.1W
XYZ2_TCACACCGTCAACACT-1	XYZ2	4894	1533	1W	-0.00495424531719019	0.105845354441927	12.6072742133224	25.9297098487944	0	1	TC	S2.1W
XYZ2_TCACATTTCACGGAGA-1	XYZ2	3361	1147	1W	0.0296335957686426	0.0352743337188997	4.07616780720024	38.1731627491818	0	1	TC	S2.1W
XYZ2_TCACATTTCATTCATC-1	XYZ2	7665	2176	1W	-0.0753375566082891	-0.0279677471897578	4.4487932159165	18.4083496412264	0	3	DC	S2.1W
XYZ2_TCAGCAAAGCGACTGA-1	XYZ2	3460	1152	1W	-0.0649344148990058	-0.0240680564163975	6.878612716763	26.7052023121387	0	2	Mø	S2.1W
XYZ2_TCAGCAAAGTGTGTTC-1	XYZ2	7171	1946	1W	-0.0424931745453334	-0.0689696237729201	11.0165946172082	22.0192441779389	0	3	DC	S2.1W
XYZ2_TCAGCCTGTCAAAGAT-1	XYZ2	4988	1502	1W	-0.0643225343325921	-0.00119303869701017	8.60064153969527	18.644747393745	0	2	Mø	S2.1W
XYZ2_TCAGCCTGTCGCAACC-1	XYZ2	3576	1342	1W	-0.0806211081205409	-0.0390380805537266	5.17337807606264	18.4004474272931	0	2	Mø	S2.1W
XYZ2_TCAGGTAGTGATGAAT-1	XYZ2	4141	1482	1W	-0.0600302456871003	0.010590326662876	5.16783385655639	18.1840135233035	0	2	Mø	S2.1W
XYZ2_TCAGGTATCGACCAAT-1	XYZ2	1709	634	1W	-0.05302753985255	-0.0747467743875583	8.42598010532475	29.6664716208309	0	2	Mø	S2.1W
XYZ2_TCAGTCCGTTCGTTCC-1	XYZ2	3467	1025	1W	0.00314653547274683	0.0550655321443406	5.19180847995385	41.7075281222959	0	1	TC	S2.1W
XYZ2_TCAGTCCTCCTAGCGG-1	XYZ2	4675	1791	1W	-0.0291417158072145	-0.0362921286439872	6.82352941176471	9.73262032085561	0	2	Mø	S2.1W
XYZ2_TCATACTGTTAAACCC-1	XYZ2	2050	776	1W	-0.00850061776608184	-0.0449705443161078	19.4146341463415	17.2682926829268	0	0	MC	S2.1W
XYZ2_TCATTGTAGCAATAAC-1	XYZ2	956	541	1W	-0.056948864282883	-0.0159043992190889	4.7071129707113	21.7573221757322	0	2	Mø	S2.1W
XYZ2_TCATTTGCAAGCCTGC-1	XYZ2	5288	1655	1W	0.0233721083731688	0.0199917024796852	13.3320726172466	27.2881996974281	0	1	TC	S2.1W
XYZ2_TCATTTGGTGAGCAGT-1	XYZ2	2947	992	1W	-0.0695641377145434	-0.0270286687752253	10.2477095351205	24.4316253817441	0	2	Mø	S2.1W
XYZ2_TCATTTGTCTCGAACA-1	XYZ2	1402	652	1W	-0.0534843911930261	-0.0291642560179657	12.9101283880171	25.7489300998573	0	2	Mø	S2.1W
XYZ2_TCCACCACACAATTCG-1	XYZ2	4172	1230	1W	0.00476630432518704	0.0150490845609091	3.78715244487057	38.039309683605	0.0239693192713327	1	TC	S2.1W
XYZ2_TCCACGTAGAATTGTG-1	XYZ2	3732	1320	1W	-0.0888523830576489	0.00672043388157495	7.90460878885316	18.7834941050375	0	3	DC	S2.1W
XYZ2_TCCAGAACAGTTGCGC-1	XYZ2	9437	2212	1W	0.0211249439072281	-0.0262482666237004	20.9600508636219	23.9164988873583	0	2	Mø	S2.1W
XYZ2_TCCATGCGTGACTGAG-1	XYZ2	6099	1732	1W	-0.0949883523027731	-0.0583282826806857	5.67306115756681	24.7745532054435	0	3	DC	S2.1W
XYZ2_TCCCACAGTCGGAACA-1	XYZ2	2480	895	1W	0.0429910995554877	-0.00850627578669351	4.39516129032258	40.6451612903226	0	4	NK	S2.1W
XYZ2_TCCCACATCGGACTTA-1	XYZ2	9521	2541	1W	0.15392434858934	0.141352938375471	6.51192101669993	22.3295872282323	0	3	DC	S2.1W
XYZ2_TCCGGGACACGACCTG-1	XYZ2	8604	1841	1W	0.000119648015624169	-0.0499157707562908	4.06787540678754	27.2431427243143	0	3	DC	S2.1W
XYZ2_TCCTCCCCAACGACAG-1	XYZ2	4102	1427	1W	0.0162330489505115	-0.0593991711679044	5.92393954168698	14.3832276938079	0	2	Mø	S2.1W
XYZ2_TCCTCCCTCGTCCATC-1	XYZ2	3974	1161	1W	-0.0400210692812038	0.0527965022992981	5.93860090588827	42.7277302466029	0	1	TC	S2.1W
XYZ2_TCCTCGAAGTGACCTT-1	XYZ2	1278	719	1W	-0.0211579803491476	-0.0221440705170495	5.55555555555556	14.0845070422535	0	2	Mø	S2.1W
XYZ2_TCCTCTTGTATCGCTA-1	XYZ2	2420	923	1W	-0.0631660890481525	-0.0423708897402683	5	39.7933884297521	0	1	TC	S2.1W
XYZ2_TCCTCTTTCTCCAAGA-1	XYZ2	2017	815	1W	-0.00293717133074527	-0.00806803600770795	7.18889439762023	22.1120475954388	0	1	TC	S2.1W
XYZ2_TCCTTCTCATTGACCA-1	XYZ2	5189	1729	1W	-0.0381836436552469	0.042272074789351	13.8176912699942	19.0210059741761	0	1	TC	S2.1W
XYZ2_TCGAACACATGAGGGT-1	XYZ2	3657	1074	1W	-0.0570382250333311	0.104563189069677	4.84003281378179	40.6343997812415	0	1	TC	S2.1W
XYZ2_TCGAACATCTCTCGAC-1	XYZ2	955	524	1W	-0.051668753513308	-0.0669250895932035	8.37696335078534	30.4712041884817	0	2	Mø	S2.1W
XYZ2_TCGATTTCACGCTGTG-1	XYZ2	2323	777	1W	-0.0510668169093202	0.00873780018308813	7.40421868273784	38.699956952217	0	1	TC	S2.1W
XYZ2_TCGCTCACAAGCCCAC-1	XYZ2	1554	644	1W	0.0363305788338103	0.0474305043237798	2.83140283140283	20.9137709137709	0	0	MC	S2.1W
XYZ2_TCGGATATCTGCTGAA-1	XYZ2	4056	1334	1W	-0.0180155697229772	0.0141035654717896	13.6094674556213	14.620315581854	0	3	DC	S2.1W
XYZ2_TCGGGCAAGTTCATGC-1	XYZ2	3132	1156	1W	-0.0491967782506823	-0.000242178080368846	8.52490421455939	25.4789272030651	0	2	Mø	S2.1W
XYZ2_TCGGGCACAGCAAGAC-1	XYZ2	3165	1109	1W	0.0061937000177778	0.111258396074844	2.78041074249605	37.9778830963665	0	1	TC	S2.1W
XYZ2_TCGTCCAGTGATAGAT-1	XYZ2	1634	703	1W	0.0320010694033341	0.116551305561655	5.01835985312117	33.6597307221542	0	1	TC	S2.1W
XYZ2_TCGTCCATCAAGGTGG-1	XYZ2	5495	1632	1W	-0.0369693896925556	-0.0103713537172609	6.15104640582348	24.786169244768	0	3	DC	S2.1W
XYZ2_TCGTGCTCAATAAGGT-1	XYZ2	2552	981	1W	-0.0456050441517742	0.0224748082148933	6.77899686520376	17.4764890282132	0	0	MC	S2.1W
XYZ2_TCTAACTCAACTGATC-1	XYZ2	28909	5288	1W	0.0659255926271269	-0.00253833108201584	6.00850946072157	25.3139160814971	0	2	Mø	S2.1W
XYZ2_TCTACCGGTATCGTTG-1	XYZ2	2244	874	1W	-0.0529599769954983	0.040135087464244	4.23351158645276	36.8983957219251	0	1	TC	S2.1W
XYZ2_TCTCACGTCGGACGTC-1	XYZ2	1614	654	1W	-0.0424414654353768	0.036546756160929	7.43494423791822	37.1747211895911	0	1	TC	S2.1W
XYZ2_TCTCAGCTCGTCTACC-1	XYZ2	1182	572	1W	-0.0458733218428143	-0.00835949852824366	8.12182741116751	20.2199661590525	0	0	MC	S2.1W
XYZ2_TCTTCCTAGACATATG-1	XYZ2	5697	1568	1W	0.0245137272962516	-0.0570748574462313	5.52922590837283	27.2775144813059	0	3	DC	S2.1W
XYZ2_TGAACGTCAGTAGATA-1	XYZ2	1238	572	1W	0.10817955685307	0.149441588193127	3.7156704361874	37.8029079159935	0	1	TC	S2.1W
XYZ2_TGAATCGGTCCTGTTC-1	XYZ2	2261	781	1W	-0.0537325491461832	-0.013274113795738	4.77664750110571	42.1937195931004	0	1	TC	S2.1W
XYZ2_TGACAGTTCACCTACC-1	XYZ2	2649	870	1W	-0.0435223090157807	0.0319369066050086	4.64326160815402	40.5436013590034	0	1	TC	S2.1W
XYZ2_TGACCCTAGCGTACAG-1	XYZ2	3858	1146	1W	-0.0233257063749636	0.0382191430348326	5.67651632970451	40.5132192846034	0	1	TC	S2.1W
XYZ2_TGACGCGAGTCCCTAA-1	XYZ2	3163	1011	1W	-0.0575132137420275	0.0087263609587955	10.4331331014859	34.6822636737275	0	1	TC	S2.1W
XYZ2_TGACGCGTCACTACTT-1	XYZ2	3013	1023	1W	0.0154419707103833	0.0220714897282591	4.67972120809824	37.2054430799867	0	1	TC	S2.1W
XYZ2_TGAGACTGTGACCGTC-1	XYZ2	3114	1105	1W	-0.0445620367987994	0.0366308510075242	4.72061657032755	42.5818882466281	0	1	TC	S2.1W
XYZ2_TGAGGTTTCAGACATC-1	XYZ2	2166	1016	1W	0.0246093529005791	0.00891254817721857	8.95660203139428	21.5604801477378	0.0461680517082179	5	Treg	S2.1W
XYZ2_TGAGTCAGTGGCTTGC-1	XYZ2	5543	1697	1W	-0.061480764675568	-0.0188277451523002	5.75500631427025	25.653977990258	0	3	DC	S2.1W
XYZ2_TGATCAGAGGGTGGGA-1	XYZ2	1504	671	1W	-0.0425725085419419	0.056827429580021	7.77925531914894	33.9760638297872	0	1	TC	S2.1W
XYZ2_TGATCAGTCGTGCGAC-1	XYZ2	7272	2511	1W	-0.0557790708165257	-0.092014552182913	8.91089108910891	9.1034103410341	0	3	DC	S2.1W
XYZ2_TGATGGTGTCAAAGCG-1	XYZ2	4652	1523	1W	0.0519730918161118	-0.0189954561913338	8.79191745485813	30.8684436801376	0	2	Mø	S2.1W
XYZ2_TGCAGATTCCCGTTCA-1	XYZ2	6316	1877	1W	-0.0387310357193575	0.0376350951286574	3.84737175427486	23.8917036098797	0	3	DC	S2.1W
XYZ2_TGCATGAGTCAGATTC-1	XYZ2	8614	2734	1W	0.000572269810217435	-0.0551993099634072	6.96540515439981	10.889250058045	0	3	DC	S2.1W
XYZ2_TGCTCCAAGGCATTTC-1	XYZ2	1768	744	1W	-0.0152773540971781	-0.0352024902447609	7.12669683257919	27.2058823529412	0	0	MC	S2.1W
XYZ2_TGCTCCAGTGTATTGC-1	XYZ2	2074	779	1W	-0.0581265564835553	0.00612838078468272	3.42333654773385	35.8727097396336	0	1	TC	S2.1W
XYZ2_TGGATCAGTGCATGTT-1	XYZ2	1830	844	1W	-0.0303068156555178	0.0287981499760828	2.13114754098361	22.4590163934426	0	3	DC	S2.1W
XYZ2_TGGATGTCAAGTCATC-1	XYZ2	5371	1827	1W	-0.043481922162807	-0.0265965236069773	5.30627443679017	22.4725377024763	0	6	LC	S2.1W
XYZ2_TGGGAAGCACTTGAGT-1	XYZ2	4229	1301	1W	0.0157445555731945	0.0237179219285174	4.7765429179475	28.7774887680303	0	3	DC	S2.1W
XYZ2_TGGGAGAGTAGTCTTG-1	XYZ2	2933	1147	1W	-0.0908142705707574	-0.0281830781869788	13.5356290487555	17.9679509035118	0	2	Mø	S2.1W
XYZ2_TGGGTTAGTTAGGACG-1	XYZ2	4261	1349	1W	-0.0839213825478833	-0.00751425152593831	5.84369866228585	27.3409997653133	0	2	Mø	S2.1W
XYZ2_TGGTACACAACCTATG-1	XYZ2	3508	1524	1W	-0.031214840214871	-0.0150053760216205	4.47548460661346	11.2029646522235	0	2	Mø	S2.1W
XYZ2_TGTAACGAGGGTGGGA-1	XYZ2	1510	769	1W	-0.0354433732307782	0.00654687850221197	9.93377483443709	20.1324503311258	0	2	Mø	S2.1W
XYZ2_TGTAAGCCACCCTTAC-1	XYZ2	3403	1024	1W	-0.030564029762987	-0.000312485620289335	13.429327064355	37.9665001469292	0	1	TC	S2.1W
XYZ2_TGTAAGCGTTCAGGTT-1	XYZ2	3233	1072	1W	0.043314785140252	0.036780200318978	8.53696257346118	32.694092174451	0	1	TC	S2.1W
XYZ2_TGTAGACAGCTCGCAC-1	XYZ2	5521	1267	1W	-0.063164147116382	-0.0275423719071766	8.25937330193805	26.806737909799	0	3	DC	S2.1W
XYZ2_TGTCCACAGCCGTAAG-1	XYZ2	2015	863	1W	0.0198424904022645	0.0547584267328638	7.89081885856079	28.833746898263	0	2	Mø	S2.1W
XYZ2_TGTCCTGGTCCAAGAG-1	XYZ2	3023	1259	1W	-0.0825699666814424	0.0448640015986925	5.09427720807145	19.0869996692028	0	2	Mø	S2.1W
XYZ2_TGTGAGTGTGGGTATG-1	XYZ2	2268	817	1W	0.0638206383310566	0.0407511670962895	6.34920634920635	37.4338624338624	0	1	TC	S2.1W
XYZ2_TGTGGCGGTAACAGGC-1	XYZ2	2984	907	1W	0.0164164494276896	0.0173340364459435	4.28954423592493	28.5522788203753	0	3	DC	S2.1W
XYZ2_TGTGTGAAGTAGATCA-1	XYZ2	6888	1503	1W	0.0110870198150463	-0.0412835163128551	4.07955865272938	36.9918699186992	0	2	Mø	S2.1W
XYZ2_TGTGTGAGTCACCCTT-1	XYZ2	5146	1584	1W	0.0261903254901016	0.0265047287194635	6.27671978235523	13.5639331519627	0	0	MC	S2.1W
XYZ2_TGTTACTGTTTAGACC-1	XYZ2	5737	1574	1W	-0.0369790527477641	-0.00587326297580598	5.00261460693742	29.4230434024752	0	3	DC	S2.1W
XYZ2_TGTTCATCAAGCGAAC-1	XYZ2	3244	966	1W	-0.0195161812086161	-0.0343501929204631	4.37731196054254	47.9038224414303	0	1	TC	S2.1W
XYZ2_TGTTGGAGTAGTCTGT-1	XYZ2	2180	750	1W	0.0344126262590702	0.0745310944076603	8.71559633027523	40.8715596330275	0	1	TC	S2.1W
XYZ2_TTACCATGTCAGACTT-1	XYZ2	2415	1086	1W	-0.028068309972518	-0.0197747177419498	10.1035196687371	14.4513457556936	0	2	Mø	S2.1W
XYZ2_TTACTGTGTTGGACCC-1	XYZ2	22228	4169	1W	-0.0344169771259751	-0.0263827927515228	4.03095195249235	26.3271549397157	0	2	Mø	S2.1W
XYZ2_TTAGTCTCACCTCAGG-1	XYZ2	2231	911	1W	-0.0230958513820096	0.171778325878911	6.76826535186015	27.1627073061407	0	1	TC	S2.1W
XYZ2_TTCATGTCAACAACAA-1	XYZ2	2500	982	1W	0.0222905608228614	-0.00073117381134967	3.96	34.88	0	1	TC	S2.1W
XYZ2_TTCCAATGTCGATTTG-1	XYZ2	1853	736	1W	0.0754492525673504	0.049641448895152	6.96168375607123	37.3448461953589	0	1	TC	S2.1W
XYZ2_TTCCTAAGTCACTAGT-1	XYZ2	1959	845	1W	-0.0562692673438838	0.0482195605521588	6.63603879530373	26.4931087289433	0	1	TC	S2.1W
XYZ2_TTCCTTCAGGAATGTT-1	XYZ2	2767	949	1W	0.0840196338408172	0.0223071871772414	6.25225876400434	39.3928442356343	0	1	TC	S2.1W
XYZ2_TTCGATTCACTGGATT-1	XYZ2	3257	1080	1W	-0.00325616855395165	0.0379414215195193	4.20632483880872	38.1332514583973	0	1	TC	S2.1W
XYZ2_TTCGGTCTCCCAAGTA-1	XYZ2	5713	1617	1W	-0.0198579929325349	-0.0198368640282332	4.04340976719762	18.3091195518992	0	0	MC	S2.1W
XYZ2_TTCTTGAGTAGCTAAA-1	XYZ2	9885	2378	1W	-0.0584691085016761	0.0330496180546844	4.04653515427415	25.756196256955	0	6	LC	S2.1W
XYZ2_TTCTTGATCTGATGGT-1	XYZ2	2693	781	1W	-0.0156418511420664	-0.00997980093394241	4.60453026364649	51.5038989974007	0	1	TC	S2.1W
XYZ2_TTGCATTCATCCTTCG-1	XYZ2	4690	1444	1W	-0.0750767863446842	-0.0102509695861043	2.36673773987207	24.7334754797441	0	3	DC	S2.1W
XYZ2_TTGCGTCCAATTGAAG-1	XYZ2	6406	1805	1W	-0.0884172045107132	-0.0506593046444307	5.8694973462379	22.7286918513893	0	3	DC	S2.1W
XYZ2_TTGGATGTCACGATAC-1	XYZ2	5207	1441	1W	0.054449390913756	-0.0023518646047785	4.55156520069138	40.733627808719	0	0	MC	S2.1W
XYZ2_TTGGGTACAGCAGTGA-1	XYZ2	6713	1606	1W	-0.0353776805131586	-0.00494806877941936	3.94756442723075	24.1620735885595	0.0148964695367198	3	DC	S2.1W
XYZ2_TTGTGTTCACTACAGT-1	XYZ2	1557	673	1W	0.0327142732960993	-0.0223178842248287	3.40398201669878	34.4894026974952	0	1	TC	S2.1W
XYZ2_TTGTGTTCAGCGTAGA-1	XYZ2	2354	1015	1W	-0.0433810755076409	0.0357899373901629	11.9371282922685	19.1588785046729	0	2	Mø	S2.1W
XYZ2_TTGTTGTGTTTACTTC-1	XYZ2	2020	732	1W	-0.00468225470048972	0.00107233032971013	4.95049504950495	40.049504950495	0	1	TC	S2.1W
XYZ2_TTGTTTGTCACCATGA-1	XYZ2	3274	941	1W	-0.0615122586283999	0.0110344335612094	6.99450213805742	41.9670128283445	0	1	TC	S2.1W
XYZ2_TTTACCAAGGTAAACT-1	XYZ2	6268	1662	1W	-0.0584956855556855	0.00386161389768198	4.03637523931079	22.1601786853861	0	3	DC	S2.1W
XYZ2_TTTACCATCCCGAACG-1	XYZ2	8866	2127	1W	-0.0669314738683976	-0.0131742881069575	21.5429731558764	27.9043537108053	0	2	Mø	S2.1W
XYZ2_TTTACGTTCTCATTTG-1	XYZ2	1840	898	1W	-0.0159168570544917	-0.0499291148927325	9.18478260869565	23.3695652173913	0	1	TC	S2.1W
XYZ2_TTTAGTCCACTAGTAC-1	XYZ2	17786	3815	1W	-0.029542578478386	-0.00626450279689575	4.82964129090296	32.5312043180029	0	2	Mø	S2.1W
XYZ2_TTTAGTCGTATTCTCT-1	XYZ2	2385	894	1W	-0.0238703404955381	0.0139472996594529	5.78616352201258	31.6561844863732	0	1	TC	S2.1W
XYZ2_TTTCAGTAGGAATTAC-1	XYZ2	3069	918	1W	0.118569464072085	-0.015595050352216	3.74714890843923	46.5623981753014	0	1	TC	S2.1W
XYZ2_TTTCAGTCACCCTAGG-1	XYZ2	6380	1704	1W	-0.042070172138459	-0.0416089970338679	4.62382445141066	22.4294670846395	0	3	DC	S2.1W
XYZ2_TTTCATGTCGGTCAGC-1	XYZ2	2524	785	1W	0.0865619987645256	-0.006574099034498	5.82408874801902	45.2060221870047	0	1	TC	S2.1W
XYZ2_TTTCCTCTCGGACGTC-1	XYZ2	2643	800	1W	-0.0212504862985286	0.0125396503560417	2.72417707150965	44.1922058267121	0	1	TC	S2.1W
XYZ2_TTTGGAGGTAGTGCGA-1	XYZ2	4182	1686	1W	0.0530731345324564	0.0176311598497041	9.3974175035868	17.2883787661406	0	2	Mø	S2.1W
XYZ2_TTTGTTGCATAACTCG-1	XYZ2	3320	1110	1W	-0.0320374581290429	-0.0346791997224648	7.43975903614458	35.6024096385542	0	1	TC	S2.1W
XYZ3_AAACCCATCCTCTTTC-1	XYZ3	1183	519	6M	-0.05174473718596	-0.00245720231299686	6.59340659340659	10.5663567202029	0	0	MC	S2.6M
XYZ3_AAACGCTAGGAATCGC-1	XYZ3	10185	2859	6M	-0.0467262661711789	-0.0614506364475904	6.26411389297987	3.28915071183112	0	2	Mø	S2.6M
XYZ3_AAAGAACAGGTCGTCC-1	XYZ3	1588	626	6M	-0.00465088489201014	-0.0287782894228324	12.3425692695214	25.6297229219144	0	0	MC	S2.6M
XYZ3_AAAGGATAGGCTAAAT-1	XYZ3	5623	1383	6M	-0.00981309047962924	0.0284847839435233	3.6990930108483	47.1456517873021	0	1	TC	S2.6M
XYZ3_AAAGGATCACCAGCCA-1	XYZ3	7923	2206	6M	0.0416544535846546	0.0322751077471812	1.9941941183895	32.0459421936135	0	4	NK	S2.6M
XYZ3_AAAGGATTCGCATTAG-1	XYZ3	1217	517	6M	-0.0626807442799789	-0.049767174296121	12.6540673788003	9.36729663105998	0.0821692686935086	0	MC	S2.6M
XYZ3_AAAGGGCCATACCGTA-1	XYZ3	1545	602	6M	-0.00791794081734263	0.00733831072797225	3.49514563106796	18.6407766990291	0.0647249190938511	0	MC	S2.6M
XYZ3_AAAGGGCTCTGTGCTC-1	XYZ3	13624	2093	6M	0.0316395671027139	0.0152429335510067	2.12859659424545	33.7712859659425	0	2	Mø	S2.6M
XYZ3_AAAGGTAAGACTGGGT-1	XYZ3	16771	3000	6M	-0.0315723297466082	-0.0453926957786087	4.86554170890227	22.3898396040785	0	3	DC	S2.6M
XYZ3_AAAGGTATCTCAGGCG-1	XYZ3	5803	1635	6M	0.0628632386262686	0.0472037790210926	4.65276581078752	12.183353437877	0	0	MC	S2.6M
XYZ3_AAAGTCCTCATTTCGT-1	XYZ3	2693	852	6M	-0.019314985138038	0.00453322017112474	14.9647233568511	18.4923876717416	0	0	MC	S2.6M
XYZ3_AAAGTGATCAACTGAC-1	XYZ3	1782	677	6M	-0.0764477559465898	-0.0108897246833408	6.67789001122334	17.7328843995511	0.112233445566779	0	MC	S2.6M
XYZ3_AAAGTGATCGACGCGT-1	XYZ3	10332	2347	6M	-0.090355506934124	0.00338801962366878	8.73983739837398	17.3925667828107	0.00967866821525358	2	Mø	S2.6M
XYZ3_AAATGGAAGTGTTGTC-1	XYZ3	1395	724	6M	-0.037946678474547	0.0703144979345368	8.02867383512545	13.1182795698925	0	0	MC	S2.6M
XYZ3_AACAAGACATAGGAGC-1	XYZ3	1197	548	6M	-0.0461506240593859	-0.0161772680965171	5.0125313283208	37.4269005847953	0.0835421888053467	2	Mø	S2.6M
XYZ3_AACACACAGAGTCCGA-1	XYZ3	4877	1578	6M	-0.0705783666544307	-0.0282186901069593	4.85954480213246	15.5013327865491	0	0	MC	S2.6M
XYZ3_AACAGGGTCTCGACCT-1	XYZ3	7105	2073	6M	-0.0451020249080874	0.044877593849071	4.03940886699507	27.009148486981	0.0140745953553835	4	NK	S2.6M
XYZ3_AACCAACCATCCTCAC-1	XYZ3	6430	1972	6M	-0.0801502429875241	-0.0200647424901883	2.83048211508554	31.0419906687403	0.015552099533437	1	TC	S2.6M
XYZ3_AACCACAAGATTCGCT-1	XYZ3	3151	1009	6M	-0.0685240584186506	-0.0511534378061177	8.02919708029197	24.1510631545541	0	0	MC	S2.6M
XYZ3_AACCATGCAAATGAAC-1	XYZ3	2666	1021	6M	-0.0669156498301385	0.0208441247522598	5.06376594148537	18.529632408102	0	0	MC	S2.6M
XYZ3_AACCCAAAGGCCTAAG-1	XYZ3	5031	1241	6M	-0.075495851837195	-0.0662401676564042	4.23375074537865	35.6589147286822	0	2	Mø	S2.6M
XYZ3_AACCCAACATTGTCGA-1	XYZ3	2746	770	6M	-0.0240128688573356	-0.00981960473075171	6.80990531682447	29.388201019665	0.0728332119446468	0	MC	S2.6M
XYZ3_AACCCAAGTCGTCAGC-1	XYZ3	5129	1521	6M	-0.0112014994700211	-0.00709926516952708	4.75726262429323	25.7750048742445	0	0	MC	S2.6M
XYZ3_AACCTTTCAGAATGTA-1	XYZ3	8398	1993	6M	-0.0628544543661068	-0.0339427186396151	4.65587044534413	15.9799952369612	0	3	DC	S2.6M
XYZ3_AACGGGAAGCCTGAAG-1	XYZ3	4590	1618	6M	-0.0428103650783657	0.0317385440487947	4.37908496732026	22.723311546841	0	1	TC	S2.6M
XYZ3_AACGGGATCAAGTGGG-1	XYZ3	28097	4573	6M	-0.053979613427241	-0.0260638403287927	4.60191479517386	26.7288322596719	0.10677296508524	2	Mø	S2.6M
XYZ3_AACGGGATCGTTAGTG-1	XYZ3	5009	1492	6M	0.0385459819442814	0.086225644604166	2.23597524455979	36.6739868237173	0.0199640646835696	1	TC	S2.6M
XYZ3_AACGTCAAGTGCGTCC-1	XYZ3	5002	1735	6M	-0.0431834699599706	-0.0967206682465616	10.3358656537385	14.0343862455018	0	3	DC	S2.6M
XYZ3_AACGTCAGTAGTACGG-1	XYZ3	8462	2618	6M	-0.100180142265027	-0.0442171889557653	8.14228314819192	5.77877570314346	0	2	Mø	S2.6M
XYZ3_AAGAACAAGGTTGCCC-1	XYZ3	13211	2799	6M	-0.0325857149680461	0.0361910996867381	3.61062750738021	18.2423737794262	0.113541745515101	3	DC	S2.6M
XYZ3_AAGACAATCATAGCAC-1	XYZ3	18292	3233	6M	-0.0279602035300325	0.0397151604784889	4.65777389022523	10.2777170347693	0.00546687076317516	3	DC	S2.6M
XYZ3_AAGACTCGTGAGTAAT-1	XYZ3	986	602	6M	-0.000286022307593121	-0.0692379084429063	16.632860040568	10.9533468559838	0	0	MC	S2.6M
XYZ3_AAGATAGAGACGCATG-1	XYZ3	4138	1381	6M	-0.105522253923259	0.0242245306208416	2.48912518124698	28.2020299661672	0.0483325277912035	4	NK	S2.6M
XYZ3_AAGATAGAGACTTAAG-1	XYZ3	12588	2717	6M	-0.0678899331725242	-0.0500438214456742	6.93517635843661	11.0502065459167	0	2	Mø	S2.6M
XYZ3_AAGATAGAGCTTTCCC-1	XYZ3	16640	3926	6M	-0.035409167026102	-0.0488308235944974	8.03485576923077	16.4483173076923	0	3	DC	S2.6M
XYZ3_AAGATAGAGTATTCCG-1	XYZ3	2593	940	6M	-0.0342984393596253	-0.0215790714792685	4.85923640570767	13.7292711145391	0	0	MC	S2.6M
XYZ3_AAGATAGTCCGATAGT-1	XYZ3	3630	919	6M	-0.064418135760184	-0.00856226117060158	6.00550964187328	39.2561983471074	0	0	MC	S2.6M
XYZ3_AAGCATCAGACGCATG-1	XYZ3	2138	710	6M	-0.0189202709382293	-0.0255150189443878	17.2123479887746	17.6800748362956	0	0	MC	S2.6M
XYZ3_AAGCATCAGTTTCGAC-1	XYZ3	3036	972	6M	0.00337941145341958	0.0786527610065609	6.45586297760211	18.0171277997365	0	0	MC	S2.6M
XYZ3_AAGCATCCACGAGGTA-1	XYZ3	10268	2690	6M	-0.0818868711696923	-0.00997233661858012	7.23607323724192	5.0350603817686	0.00973899493572263	2	Mø	S2.6M
XYZ3_AAGCATCTCATCGCTC-1	XYZ3	17982	3138	6M	-0.0584748015100452	-0.0173102604279653	4.28205983761539	14.7536425314203	0.00556111667222778	3	DC	S2.6M
XYZ3_AAGCCATCATCACCAA-1	XYZ3	2353	861	6M	-0.0692808587777381	-0.0581818144822305	11.0922226944326	19.6770080747981	0.0424989375265618	3	DC	S2.6M
XYZ3_AAGGAATAGAGTGACC-1	XYZ3	2027	705	6M	-0.0561618527295142	0.0142958924145228	6.21608288110508	14.5535273803651	0	0	MC	S2.6M
XYZ3_AAGTACCGTAGCTTTG-1	XYZ3	2717	1002	6M	-0.0115116767273484	-0.0454860603145423	8.3548030916452	14.5748987854251	0	0	MC	S2.6M
XYZ3_AAGTACCGTTGTGCCG-1	XYZ3	6165	1672	6M	-0.0646310377568159	0.0734881252588022	5.09326845093268	30.7380373073804	0	1	TC	S2.6M
XYZ3_AAGTCGTTCCCGAATA-1	XYZ3	3242	1006	6M	0.0335992170964361	0.109432918549449	5.86057988895743	39.7902529302899	0	1	TC	S2.6M
XYZ3_AAGTCGTTCTGTTGGA-1	XYZ3	4578	1426	6M	-0.0875404323986181	-0.00366896177354363	4.98034076015727	14.5478374836173	0	0	MC	S2.6M
XYZ3_AAGTGAAAGTCTCCTC-1	XYZ3	1505	729	6M	0.120053333264222	0.103314013881807	13.6212624584718	16.6112956810631	0.0664451827242525	2	Mø	S2.6M
XYZ3_AAGTGAATCGCATTGA-1	XYZ3	4654	1660	6M	-0.0121149541099783	-0.000723767556304392	10.5930382466695	8.48732273313279	0	2	Mø	S2.6M
XYZ3_AAGTTCGCACGACGCT-1	XYZ3	9209	1741	6M	-0.0460435145952974	0.0354441989337821	6.99315886632642	24.7692474752959	0	6	LC	S2.6M
XYZ3_AAGTTCGCAGATTAAG-1	XYZ3	3235	815	6M	-0.0610168757111093	-0.0442661577137554	11.2519319938176	29.7372488408037	0	2	Mø	S2.6M
XYZ3_AAGTTCGTCAGGACAG-1	XYZ3	6600	1789	6M	0.0150437523013784	0.0431927515727893	4.51515151515151	38.2878787878788	0	1	TC	S2.6M
XYZ3_AATCGACAGACCTTTG-1	XYZ3	1090	523	6M	-0.0479178048271931	-0.0570906263343491	9.08256880733945	19.2660550458716	0.18348623853211	0	MC	S2.6M
XYZ3_AATCGTGGTACGACTT-1	XYZ3	6516	1606	6M	-0.000586794517003913	0.000708591652856833	3.68324125230203	40.4082259054635	0	1	TC	S2.6M
XYZ3_AATCGTGGTGACGTCC-1	XYZ3	4945	1280	6M	-0.0455954463474953	0.00150898677707804	8.9989888776542	25.6218402426694	0	0	MC	S2.6M
XYZ3_AATCGTGTCACTTTGT-1	XYZ3	8307	2171	6M	-0.0416066945137089	0.0340809832208326	3.6595642229445	19.4053208137715	0.457445527868063	3	DC	S2.6M
XYZ3_AATCGTGTCCTCGATC-1	XYZ3	2695	1022	6M	-0.0302555307227127	-0.091903551979483	8.6456400742115	19.2207792207792	0	0	MC	S2.6M
XYZ3_AATGGAAGTTGTGCAT-1	XYZ3	6830	1908	6M	0.0500010636858307	0.0600662771952069	1.85944363103953	32.4743777452416	0.0146412884333821	1	TC	S2.6M
XYZ3_AATGGCTGTACGCTAT-1	XYZ3	3025	813	6M	-0.0312399342479226	-0.0340710801195992	4.52892561983471	28.297520661157	0.0330578512396694	2	Mø	S2.6M
XYZ3_AATTCCTAGCGTATGG-1	XYZ3	8036	1729	6M	-0.0402968027513065	-0.00742406258388739	4.7536087605774	22.8969636635142	0.0124440019910403	3	DC	S2.6M
XYZ3_AATTCCTCACATTGTG-1	XYZ3	1923	705	6M	0.301297285168289	0.110250548895223	18.408736349454	26.6250650026001	0	2	Mø	S2.6M
XYZ3_AATTCCTGTTCGTAAC-1	XYZ3	12848	3451	6M	-0.0832076763043414	-0.0534953769574669	5.36270236612702	8.30479452054795	0.0155666251556663	2	Mø	S2.6M
XYZ3_ACAAAGAGTCACTACA-1	XYZ3	2626	873	6M	0.0462549339735555	-0.0216914986937512	5.75019040365575	22.0868240670221	0	0	MC	S2.6M
XYZ3_ACAACCACACCACTGG-1	XYZ3	8750	2116	6M	-0.090442316001303	0.0524006767346158	2.61714285714286	10.6285714285714	0	2	Mø	S2.6M
XYZ3_ACAACCACACTACCCT-1	XYZ3	2008	729	6M	-0.0601617815520422	0.0368823843724074	7.27091633466136	14.3924302788845	0	0	MC	S2.6M
XYZ3_ACAAGCTAGAGAACCC-1	XYZ3	10655	2645	6M	-0.0247052323024791	0.0158472518073225	7.3862036602534	13.1112153918348	0	0	MC	S2.6M
XYZ3_ACAAGCTGTGATAGAT-1	XYZ3	1300	672	6M	-0.0665497725710034	0.0156211043369998	4.15384615384615	12.1538461538462	0	0	MC	S2.6M
XYZ3_ACAAGCTTCATAGGCT-1	XYZ3	1839	702	6M	-0.0543874304952643	-0.00790504851520606	9.24415443175639	26.2098966829799	0	0	MC	S2.6M
XYZ3_ACAAGCTTCTTGGTGA-1	XYZ3	1855	687	6M	-0.0588662772728347	-0.000723143087993289	9.1644204851752	28.0862533692722	0	0	MC	S2.6M
XYZ3_ACACGCGAGGTGCTTT-1	XYZ3	2325	1055	6M	-0.091482649917902	0.00189398829232565	5.33333333333333	17.9354838709677	0.258064516129032	0	MC	S2.6M
XYZ3_ACACGCGCACAACATC-1	XYZ3	2654	966	6M	-0.0246785264513961	-0.0403281312387506	9.15599095704597	34.7400150715901	0	2	Mø	S2.6M
XYZ3_ACACGCGGTTTACGTG-1	XYZ3	2593	863	6M	-0.0383193462785864	-0.0477292636519344	8.8314693405322	28.2684149633629	0.0771307365985345	0	MC	S2.6M
XYZ3_ACACTGAAGTATGACA-1	XYZ3	1380	640	6M	-0.056669614160241	0.0866205206597205	5.50724637681159	14.4202898550725	0	0	MC	S2.6M
XYZ3_ACACTGACAAGCCCAC-1	XYZ3	10682	2235	6M	-0.0268094369333021	-0.0214606595081032	3.16420146040067	38.8504025463396	0	1	TC	S2.6M
XYZ3_ACAGCCGCAGCTGGTC-1	XYZ3	1094	510	6M	-0.0510023324333618	-0.0715585407353496	8.6837294332724	22.2120658135283	0	0	MC	S2.6M
XYZ3_ACATCCCCATCACGGC-1	XYZ3	5317	1617	6M	-0.0638205854881177	0.0446006707629814	3.36656009027647	31.1077675380854	0.018807598269701	1	TC	S2.6M
XYZ3_ACATCCCTCAAATGAG-1	XYZ3	5321	1679	6M	0.0105187738770447	0.0287371426561262	3.28885547829355	33.1328697613231	0.0187934598759632	5	Treg	S2.6M
XYZ3_ACATCGACACAGTCGC-1	XYZ3	2770	966	6M	0.00101697070076057	-0.0271540842453273	23.2129963898917	14.3321299638989	0	0	MC	S2.6M
XYZ3_ACATGCATCAGTAGGG-1	XYZ3	3238	874	6M	0.00398524330993519	-0.0450775322112519	8.49289684990735	24.4904261890056	0	0	MC	S2.6M
XYZ3_ACATGCATCCATACAG-1	XYZ3	2560	891	6M	-0.0276397232556021	-0.0792893489821798	13.59375	22.34375	0.0390625	0	MC	S2.6M
XYZ3_ACATTTCGTCGCACAC-1	XYZ3	12742	3093	6M	-0.0284605410699611	-0.0823737718803065	3.6336524878355	10.7204520483441	0.00784806152880239	2	Mø	S2.6M
XYZ3_ACCAAACCATCGTTCC-1	XYZ3	1361	525	6M	-0.0658952146916508	-0.011781222740009	15.356355620867	20.4261572373255	0	0	MC	S2.6M
XYZ3_ACCACAACAATTAGGA-1	XYZ3	12819	2658	6M	-0.0196897349473499	0.0238644161230518	5.71807473281847	14.1898744051798	0.00780092050862002	3	DC	S2.6M
XYZ3_ACCATTTGTAGCGCCT-1	XYZ3	14679	2896	6M	-0.0523875304139864	-0.0513720791990478	2.62960692145242	19.1225560324273	0	3	DC	S2.6M
XYZ3_ACCCTCATCACCTACC-1	XYZ3	19245	3545	6M	-0.0582409257009651	-0.00682571080239519	4.6557547414913	13.9360872954014	0	2	Mø	S2.6M
XYZ3_ACCCTTGTCGGCTATA-1	XYZ3	3566	1301	6M	-0.0243394942894724	-0.0816632600397588	10.2075154234436	14.1895681435782	0	0	MC	S2.6M
XYZ3_ACCTGAACAGCCTACG-1	XYZ3	6783	2122	6M	0.00312679225384795	0.0735078066800708	3.89208314904909	21.3917145805691	0	4	NK	S2.6M
XYZ3_ACCTGTCCAATACCCA-1	XYZ3	2260	823	6M	-0.0244958526745456	0.00333231613783318	4.82300884955752	19.646017699115	0.176991150442478	0	MC	S2.6M
XYZ3_ACCTGTCGTTGTGTAC-1	XYZ3	3517	1214	6M	0.00954656187334521	-0.0490397003635028	4.32186522604492	13.9607620130793	0.0284333238555587	0	MC	S2.6M
XYZ3_ACGCACGCAGGCTATT-1	XYZ3	8842	2023	6M	-0.0449679773340696	0.0224089623246733	4.63695996380909	15.0418457362588	0	2	Mø	S2.6M
XYZ3_ACGCACGGTTCTTCAT-1	XYZ3	3287	955	6M	-0.0308965417828373	-0.000562497806908792	7.54487374505628	22.8475813811987	0	0	MC	S2.6M
XYZ3_ACGGAAGGTCGTAATC-1	XYZ3	20038	4161	6M	-0.0956816159314	0.0144163192347193	4.94560335362811	16.7082543167981	0	3	DC	S2.6M
XYZ3_ACGGTCGAGGTGGGTT-1	XYZ3	2075	854	6M	-0.073871106254681	0.0452721865436239	7.95180722891566	18.3132530120482	0	0	MC	S2.6M
XYZ3_ACGGTCGTCGTTGTGA-1	XYZ3	2190	803	6M	-0.0723789879934259	-0.0637080533204413	13.8356164383562	13.4246575342466	0	0	MC	S2.6M
XYZ3_ACGTAACGTGGAATGC-1	XYZ3	6083	1893	6M	-0.0542178884320069	-0.0260384855755113	3.07414104882459	23.393062633569	0	4	NK	S2.6M
XYZ3_ACGTACACACAGCATT-1	XYZ3	19037	3219	6M	-0.0409067456061816	0.0271025186985638	3.62977359878132	16.0266848768188	0	3	DC	S2.6M
XYZ3_ACGTACACAGTCGCAC-1	XYZ3	1148	607	6M	-0.0623465992494639	0.0584752250922916	18.815331010453	13.6759581881533	0.0871080139372822	4	NK	S2.6M
XYZ3_ACGTAGTAGATACGAT-1	XYZ3	11568	2357	6M	-0.0569912809002817	0.0615736705287891	4.48651452282158	18.6289764868603	0	3	DC	S2.6M
XYZ3_ACGTAGTAGCTATCCA-1	XYZ3	20198	4165	6M	-0.0566240439972286	-0.0492087439624331	4.63907317556194	14.8480047529458	0	3	DC	S2.6M
XYZ3_ACGTAGTGTCTAACTG-1	XYZ3	5092	1542	6M	-0.0667462783429706	-0.0163033868417549	3.02435192458759	34.9960722702278	0	4	NK	S2.6M
XYZ3_ACGTCCTCAGAACTAA-1	XYZ3	1743	703	6M	0.0714726805672046	-0.00859876790026112	5.79460699942628	19.5639701663798	0	0	MC	S2.6M
XYZ3_ACGTTCCCACAATGTC-1	XYZ3	5883	1985	6M	0.0213656967488159	0.0751757337417459	9.3149753527112	19.2248852626211	0.0169981302056774	2	Mø	S2.6M
XYZ3_ACGTTCCGTTCTCGCT-1	XYZ3	28930	5090	6M	-0.0476286022101157	-0.0669830316612959	4.68371932250259	14.123746975458	0	3	DC	S2.6M
XYZ3_ACGTTCCTCTAAGGAA-1	XYZ3	8615	1962	6M	-0.0189565628481693	0.0406291037322867	5.7341845618108	24.6430644225189	0	3	DC	S2.6M
XYZ3_ACTACGAAGTCACGCC-1	XYZ3	4504	1131	6M	-0.032230340818375	0.127301840566124	6.74955595026643	29.0408525754885	0.022202486678508	0	MC	S2.6M
XYZ3_ACTACGACACCAGACC-1	XYZ3	1951	985	6M	-0.085650950504399	-0.0200890638131182	13.2239876986161	9.02101486417222	0	4	NK	S2.6M
XYZ3_ACTACGATCATCACAG-1	XYZ3	25170	4563	6M	-0.0849757361068635	0.00382098500947883	3.51609058402861	21.2157330154946	0	3	DC	S2.6M
XYZ3_ACTATCTGTCACCGCA-1	XYZ3	2216	796	6M	-0.028496962840641	0.00854184252514963	9.43140794223827	14.2148014440433	0.0451263537906137	0	MC	S2.6M
XYZ3_ACTATGGGTGAGATAT-1	XYZ3	12632	3296	6M	-0.0717387579312493	-0.0167336445584084	7.10892970234326	15.8961367954402	0	3	DC	S2.6M
XYZ3_ACTATTCCATGTCGTA-1	XYZ3	12886	2619	6M	-0.0945569929759918	-0.0231728270510176	4.33804128511563	18.3765326711159	0.00776036008070775	3	DC	S2.6M
XYZ3_ACTCCCACAAAGACGC-1	XYZ3	5724	1781	6M	-0.0601264315081411	0.0641162977252606	3.26694619147449	13.9587700908456	0.139762403913347	0	MC	S2.6M
XYZ3_ACTCCCAGTGAGGATC-1	XYZ3	3762	1415	6M	0.0148114264819297	-0.0435982866550248	7.81499202551834	24.8803827751196	0	1	TC	S2.6M
XYZ3_ACTCTCGAGTTGTCGT-1	XYZ3	3474	1151	6M	-0.0899273402060649	-0.0113635296396069	15.0834772596431	9.64306275187104	0	2	Mø	S2.6M
XYZ3_ACTCTCGGTGACACGA-1	XYZ3	4876	1242	6M	-0.0530187364445394	-0.00963417629404477	5.41427399507793	31.870385561936	0	1	TC	S2.6M
XYZ3_ACTGCAACAAGCTACT-1	XYZ3	5480	1956	6M	-0.0660640657806202	-0.0246888010800042	8.5036496350365	8.12043795620438	0	2	Mø	S2.6M
XYZ3_ACTGCAACAGCGGTTC-1	XYZ3	3947	1384	6M	-0.0972209453666583	-0.062470508904811	17.8616670889283	6.68862427159868	0	3	DC	S2.6M
XYZ3_ACTGCAAGTAGACGGT-1	XYZ3	4672	1275	6M	0.00177993088025886	0.00921311346366702	5.69349315068493	30.5008561643836	0	1	TC	S2.6M
XYZ3_ACTGCAAGTCGCAGTC-1	XYZ3	5604	1900	6M	0.0302251078444087	0.0834917485348683	4.03283369022127	26.2134189864383	0.0178443968593862	1	TC	S2.6M
XYZ3_ACTGTGATCCTACAAG-1	XYZ3	11013	3021	6M	-0.0607820612157017	-0.0349482025750521	3.21438300190684	24.0533914464724	0	4	NK	S2.6M
XYZ3_ACTTAGGAGAGGTCGT-1	XYZ3	2343	817	6M	-0.00977969059854867	-0.0117272430415453	22.5352112676056	18.6086214255228	0	2	Mø	S2.6M
XYZ3_ACTTATCCAGGCCTGT-1	XYZ3	4109	1154	6M	0.0566085876013966	-0.0297343702208071	13.458262350937	29.2771963981504	0	1	TC	S2.6M
XYZ3_ACTTATCCATAAGCGG-1	XYZ3	4627	1478	6M	0.000470000748586261	-0.01177676272852	7.2833369353793	23.8383401772207	0.0216122757726389	1	TC	S2.6M
XYZ3_ACTTATCGTGGCAGAT-1	XYZ3	1919	828	6M	-0.0731583471615188	-0.00262256233635103	8.49400729546639	15.5810317873893	0.0521104742053153	0	MC	S2.6M
XYZ3_ACTTCCGAGATTGACA-1	XYZ3	1638	698	6M	-0.0580254838210394	-0.0509437781612423	5.61660561660562	24.4810744810745	0	0	MC	S2.6M
XYZ3_ACTTCCGAGCATTGAA-1	XYZ3	2593	815	6M	-0.0674347098287165	-0.0143466773493501	6.40185113767836	15.6575395295025	0	0	MC	S2.6M
XYZ3_ACTTCGCCACTACTTT-1	XYZ3	7001	2094	6M	0.0117508370634681	-0.0200010085032073	3.4423653763748	31.6240537066133	0	1	TC	S2.6M
XYZ3_ACTTTCACAGTGAGCA-1	XYZ3	1529	733	6M	-0.0616517461315235	0.0500540843354715	2.74689339437541	16.2851536952256	0	0	MC	S2.6M
XYZ3_ACTTTGTGTTAGCTAC-1	XYZ3	1513	626	6M	-0.05401405471846	-0.0765757557566738	5.4857898215466	18.1097157964309	0	0	MC	S2.6M
XYZ3_AGAAATGAGGAGGTTC-1	XYZ3	2592	850	6M	-0.0562425717541177	0.0555104386066043	23.1095679012346	16.3194444444444	0	0	MC	S2.6M
XYZ3_AGAACAAGTCGTGGTC-1	XYZ3	5072	1572	6M	0.0400091273691651	-0.00819826191368651	3.43059936908517	32.7484227129338	0	5	Treg	S2.6M
XYZ3_AGAAGCGCAGGTGAGT-1	XYZ3	2578	1158	6M	0.0579263581883536	-0.0769005534384456	13.033359193173	4.38324282389449	0	3	DC	S2.6M
XYZ3_AGACAAACATATAGCC-1	XYZ3	2956	1172	6M	-0.0647386752029759	-0.0306398574484348	6.29228687415426	17.7943166441137	0.03382949932341	0	MC	S2.6M
XYZ3_AGACACTTCCATAAGC-1	XYZ3	11666	2636	6M	-0.0515984329164414	0.0331733890992943	4.13166466655237	16.8523915652323	0.0257157551860106	3	DC	S2.6M
XYZ3_AGACAGGCAACGACAG-1	XYZ3	22250	2613	6M	-0.032422390034101	0.0488937857934638	3.33483146067416	30.485393258427	0	2	Mø	S2.6M
XYZ3_AGACAGGGTCAATCTG-1	XYZ3	1650	671	6M	-0.0597308861085647	-0.0671025991489094	11.9393939393939	22.2424242424242	0	0	MC	S2.6M
XYZ3_AGACCATAGTAACGAT-1	XYZ3	1837	739	6M	-0.00789311693967168	0.0581395192407347	7.40337506804573	22.591181273816	0	0	MC	S2.6M
XYZ3_AGACCCGTCGGAAACG-1	XYZ3	1225	535	6M	-0.0381654053245119	0.0216535289906223	20.734693877551	20.4897959183673	0	0	MC	S2.6M
XYZ3_AGACTCACACAGCTTA-1	XYZ3	11739	2240	6M	-0.038198664373002	-0.073270471148197	5.2815401652611	16.4835164835165	0.00851861316977596	3	DC	S2.6M
XYZ3_AGACTCATCGAGAATA-1	XYZ3	9813	2361	6M	-0.0614038650327493	0.0197869670785462	7.36777743809233	13.2579231631509	0	3	DC	S2.6M
XYZ3_AGAGAATAGTGATCGG-1	XYZ3	1583	593	6M	-0.00878737988995277	0.0210282028698977	9.79153506001263	20.1516108654454	0.126342387871131	0	MC	S2.6M
XYZ3_AGAGAATCAGTCTACA-1	XYZ3	1200	504	6M	-0.0565763554687981	-0.0518951403341664	13.5	17.1666666666667	0	0	MC	S2.6M
XYZ3_AGAGAATGTCAGTCGC-1	XYZ3	9849	2482	6M	-0.0608513820406984	0.00835921803926408	9.40196974312113	10.173621687481	0	2	Mø	S2.6M
XYZ3_AGAGAATTCGCCGAAC-1	XYZ3	1448	770	6M	-0.0733808057689827	-0.0537109854692913	23.8950276243094	6.00828729281768	0	2	Mø	S2.6M
XYZ3_AGAGAGCCAGTGGCTC-1	XYZ3	10989	2413	6M	-0.0230097155913331	-0.0781792984116575	3.94030394030394	23.7692237692238	0.0091000091000091	3	DC	S2.6M
XYZ3_AGAGCAGCAAATGAGT-1	XYZ3	1212	526	6M	-0.0487283985433249	-0.0318742275068462	8.16831683168317	21.8646864686469	0	0	MC	S2.6M
XYZ3_AGAGCAGCAGTAGATA-1	XYZ3	1141	504	6M	-0.0617299970111389	0.0508213232424595	10.34180543383	26.205083260298	0	0	MC	S2.6M
XYZ3_AGAGCCCCATTGTACG-1	XYZ3	19829	2403	6M	-0.0101832147295691	0.0119275986820555	2.47112814564527	38.5596853093953	0	2	Mø	S2.6M
XYZ3_AGAGCCCGTTTGGAAA-1	XYZ3	5033	1746	6M	-0.0140762600354861	-0.00973308270144224	7.96741506060004	11.3451221935227	0.0198688654877806	2	Mø	S2.6M
XYZ3_AGATCCATCATTGAGC-1	XYZ3	1281	555	6M	-0.0480307971677835	0.0301728600049264	6.71350507416081	22.7166276346604	0	0	MC	S2.6M
XYZ3_AGCCAGCCAGTAGTTC-1	XYZ3	17448	2830	6M	-0.0990238234460872	-0.0456328071688848	4.48188904172398	16.8386061439707	0.00573131591013297	3	DC	S2.6M
XYZ3_AGCCAGCTCAGGTGTT-1	XYZ3	2912	1365	6M	-0.0989659568445838	-0.0305975647534693	14.6634615384615	7.65796703296703	0	3	DC	S2.6M
XYZ3_AGCGATTAGTTGTACC-1	XYZ3	6084	1644	6M	-0.00968675300632711	-0.000654811476426057	2.20249835634451	36.4234056541749	0.0493096646942801	1	TC	S2.6M
XYZ3_AGCGATTTCTCGCGTT-1	XYZ3	1931	779	6M	-0.0571410981259576	-0.0298251825359016	5.74831693423097	16.6752977731745	0	0	MC	S2.6M
XYZ3_AGCGATTTCTCGCTTG-1	XYZ3	34885	5721	6M	-0.0580027443428413	-0.0770371032724884	4.81868998136735	17.1993693564569	0	2	Mø	S2.6M
XYZ3_AGCGCCACATTGGGAG-1	XYZ3	2025	754	6M	-0.0175726727628403	0.0514040659740572	7.65432098765432	21.7777777777778	0	0	MC	S2.6M
XYZ3_AGCGCCATCGCTGACG-1	XYZ3	1849	815	6M	-0.0707357777233521	-0.039589160160205	12.8718226068145	4.32666306111412	0.108166576527853	4	NK	S2.6M
XYZ3_AGCGCCATCTACTGCC-1	XYZ3	4131	1154	6M	0.0105729114858287	0.0463216838240199	4.33309126119584	38.320019365771	0	1	TC	S2.6M
XYZ3_AGCGCTGAGACGGAAA-1	XYZ3	8104	2430	6M	-0.0138543943203558	0.0501802328382723	3.7142152023692	12.1298124383021	0	2	Mø	S2.6M
XYZ3_AGCGCTGTCACCTGGG-1	XYZ3	2345	776	6M	-0.0558606800823282	0.0549109692363957	7.88912579957356	14.4136460554371	0	0	MC	S2.6M
XYZ3_AGCGTATCAGTGTGGA-1	XYZ3	5797	1662	6M	-0.0563196614822952	0.00280854853966814	4.51957909263412	35.242366741418	0.0172503018802829	1	TC	S2.6M
XYZ3_AGCGTCGGTAACTGCT-1	XYZ3	2681	815	6M	-0.0114459859060743	-0.0142786597518033	4.47594181275643	46.5870943677732	0.261096605744125	1	TC	S2.6M
XYZ3_AGCTCAATCGACGATT-1	XYZ3	5320	1513	6M	-0.036289356047814	0.0677158696232561	5.99624060150376	20.2631578947368	0	0	MC	S2.6M
XYZ3_AGCTTCCCAGGCACAA-1	XYZ3	6588	2093	6M	-0.121684522584875	0.0318431642616192	3.24833029751063	24.1803278688525	0	4	NK	S2.6M
XYZ3_AGGAAATAGTGTTGTC-1	XYZ3	1351	630	6M	0.038195164590755	-0.0311968146391256	6.36565507031828	17.320503330866	0	0	MC	S2.6M
XYZ3_AGGAAATGTTAAACCC-1	XYZ3	2577	987	6M	-0.0282473995819091	-0.084741028880587	13.232440822662	12.4175397749321	0	0	MC	S2.6M
XYZ3_AGGAATATCTGAGAGG-1	XYZ3	7413	2205	6M	-0.0654016764253035	-0.00808861882587139	4.96425198974774	15.1355726426548	0.0134898151895319	0	MC	S2.6M
XYZ3_AGGACGAAGCTCGAAG-1	XYZ3	4491	1429	6M	-0.0209915867058406	-0.0450843495345407	5.3440213760855	36.6288131819194	0	1	TC	S2.6M
XYZ3_AGGACGACAGTGCCTG-1	XYZ3	3261	1345	6M	0.0235932437018258	-0.021667298941747	17.5712971481141	9.44495553511193	0.0306654400490647	2	Mø	S2.6M
XYZ3_AGGACTTTCACGTCCT-1	XYZ3	1254	574	6M	-0.0599964087157519	-0.0145716176750299	6.29984051036683	15.3907496012759	0	0	MC	S2.6M
XYZ3_AGGATAAGTACCTATG-1	XYZ3	7920	2584	6M	-0.11153794963303	-0.0304977365488065	6.46464646464646	10.5681818181818	0	2	Mø	S2.6M
XYZ3_AGGCATTCAACCTATG-1	XYZ3	1619	780	6M	-0.053219205996181	-0.00480339558371871	6.67078443483632	18.035824583076	0	0	MC	S2.6M
XYZ3_AGGCCACAGGGCCAAT-1	XYZ3	3284	1105	6M	0.0114860797093801	0.00854152967404398	3.92813641900122	14.3118148599269	0	0	MC	S2.6M
XYZ3_AGGCTGCAGGACATCG-1	XYZ3	9795	2174	6M	-0.0430691549472051	0.00114934831065239	4.85962225625319	17.4885145482389	0	3	DC	S2.6M
XYZ3_AGGCTGCAGTTGTCAC-1	XYZ3	1699	739	6M	-0.00613420208752715	-0.0763152913002853	9.94702766333137	11.6539140670983	0	0	MC	S2.6M
XYZ3_AGGCTGCTCATGCAGT-1	XYZ3	2496	878	6M	-0.0306142759409636	-0.00179739003950488	7.29166666666667	22.4358974358974	0	0	MC	S2.6M
XYZ3_AGGGAGTCAAATTGGA-1	XYZ3	2906	826	6M	-0.0561543868925097	0.0297890322032788	17.136958017894	28.4927735719202	0	0	MC	S2.6M
XYZ3_AGGGCCTCATCGGAAG-1	XYZ3	4355	1404	6M	0.212903857875541	0.036439816232346	7.41676234213548	24.5235361653272	0.0229621125143513	2	Mø	S2.6M
XYZ3_AGGGCTCAGAAATCCA-1	XYZ3	3393	1092	6M	-0.0426287376852214	0.0285864887458814	4.62717359269083	20.2770409666961	0	0	MC	S2.6M
XYZ3_AGGGCTCCAGAGGAAA-1	XYZ3	1347	551	6M	-0.00752476081046014	-0.0170761702934464	11.0616184112843	18.9309576837416	0.0742390497401633	0	MC	S2.6M
XYZ3_AGGGTCCCAACTCATG-1	XYZ3	4855	1457	6M	0.00426936214332788	0.0441621041733668	1.93614830072091	37.9402677651905	0.082389289392379	4	NK	S2.6M
XYZ3_AGGGTGAAGAAGAACG-1	XYZ3	10312	2289	6M	-0.0981994792157201	-0.0149209121625018	5.51784328937161	15.3316524437548	0	2	Mø	S2.6M
XYZ3_AGGGTTTGTGGACAGT-1	XYZ3	1125	535	6M	0.0512786695338027	-0.0724092704989191	12.0888888888889	22.9333333333333	0.0888888888888889	0	MC	S2.6M
XYZ3_AGGGTTTTCCCATAGA-1	XYZ3	6703	1804	6M	0.0116234912959094	0.0802390911916391	5.1917052066239	12.337759212293	0	0	MC	S2.6M
XYZ3_AGGGTTTTCCTTCAGC-1	XYZ3	3248	1107	6M	-0.0773235957933714	-0.0607374087217744	4.00246305418719	22.814039408867	0	0	MC	S2.6M
XYZ3_AGGTCTAGTTAAGACA-1	XYZ3	4671	1325	6M	-0.0173180846567131	-0.0119731742789461	3.96060800685078	29.2870905587669	0	4	NK	S2.6M
XYZ3_AGGTGTTAGAGCAGTC-1	XYZ3	15114	2914	6M	0.00460222448489643	0.00460431378773213	7.07291253142782	14.9133253936747	0.00661638216223369	3	DC	S2.6M
XYZ3_AGGTGTTGTCGGCTAC-1	XYZ3	3042	1257	6M	-0.00967762396365114	0.103725538768895	5.06245890861275	20.1183431952663	0	1	TC	S2.6M
XYZ3_AGGTGTTGTTATTCCT-1	XYZ3	19057	4187	6M	-0.0609669177389199	-0.0303995072192709	5.43632261111403	15.6320512147767	0.0734638190691085	3	DC	S2.6M
XYZ3_AGGTTGTCAACCGCCA-1	XYZ3	1187	557	6M	-0.0592490388360419	0.0298662461058398	3.03285593934288	38.3319292333614	0	2	Mø	S2.6M
XYZ3_AGTAACCTCTTTACAC-1	XYZ3	2376	821	6M	-0.0677110429146801	0.0386776414180717	8.08080808080808	12.7946127946128	0	0	MC	S2.6M
XYZ3_AGTACCACAGGCATTT-1	XYZ3	24749	4827	6M	-0.0516354376500633	-0.0187722668346463	4.37593438118712	11.3297506969979	0	0	MC	S2.6M
XYZ3_AGTACCATCTAGACAC-1	XYZ3	3177	1146	6M	0.000679127631584966	-0.0283754743403326	10.3556814604973	17.6896443185395	0	0	MC	S2.6M
XYZ3_AGTAGCTAGTGTAGAT-1	XYZ3	1768	590	6M	-0.0525815964942869	-0.0713331260889791	18.947963800905	20.6447963800905	0	0	MC	S2.6M
XYZ3_AGTAGCTCAGTTGAAA-1	XYZ3	20789	4457	6M	-0.00795741221297999	-0.0464693789988343	5.49328972052528	16.9079801818269	0.00481023618259657	2	Mø	S2.6M
XYZ3_AGTCTCCAGAGTCACG-1	XYZ3	2310	877	6M	-0.0302881881831502	0.0310227036655877	7.57575757575758	19.6536796536797	0	0	MC	S2.6M
XYZ3_AGTCTCCCAAGCAATA-1	XYZ3	2431	756	6M	-0.0584930707101262	0.0585775552322868	8.30933772110243	23.9819004524887	0.0822706705059646	0	MC	S2.6M
XYZ3_AGTCTCCCAATGACCT-1	XYZ3	8461	2086	6M	-0.0578184808402187	0.0102331093196201	10.1288263798605	23.4251270535398	0	0	MC	S2.6M
XYZ3_AGTCTCCTCTTCCGTG-1	XYZ3	9694	2154	6M	-0.0307241451745652	-0.012607021905837	3.32164225293996	19.6925933567155	0	3	DC	S2.6M
XYZ3_AGTGACTCAAGGGTCA-1	XYZ3	3283	896	6M	-0.0606114620155203	0.0290428562874718	4.6908315565032	28.388668900396	0	0	MC	S2.6M
XYZ3_AGTGTTGGTACAAGCG-1	XYZ3	2066	727	6M	-0.0625291499272487	-0.0394169082920506	5.56631171345595	15.3920619554695	0	0	MC	S2.6M
XYZ3_AGTTCCCTCATTCCTA-1	XYZ3	8205	2342	6M	0.0213500079181239	-0.0641391690831703	8.49482023156612	17.1602681291895	0.828762949421085	0	MC	S2.6M
XYZ3_ATACCTTAGTGCAACG-1	XYZ3	8623	1900	6M	-0.0606655526230025	0.0672817898803413	6.13475588542271	21.2571030963702	0.0115968920329352	3	DC	S2.6M
XYZ3_ATACCTTTCGCAGAGA-1	XYZ3	1425	566	6M	9.7684516562925e-05	-0.0319868287837335	17.8947368421053	18.5263157894737	0	0	MC	S2.6M
XYZ3_ATACCTTTCGTTCTCG-1	XYZ3	4684	1437	6M	0.0560472481299698	0.0399163755810202	4.09906063193851	25.2775405636208	0	1	TC	S2.6M
XYZ3_ATACTTCAGAACTTCC-1	XYZ3	5667	1802	6M	-0.0413889161019965	-0.0618482701607119	9.19357684842068	15.8637727192518	0.0176460208223046	0	MC	S2.6M
XYZ3_ATAGACCAGGGAACAA-1	XYZ3	8472	2113	6M	-0.0697706350640155	-0.017854985908568	5.50047214353163	9.74976392823418	0	0	MC	S2.6M
XYZ3_ATAGACCAGTCTAGAA-1	XYZ3	11723	2484	6M	0.0199981597244833	-0.0500268752398416	3.92391026187836	30.9050584321419	0	2	Mø	S2.6M
XYZ3_ATAGACCCAGGCTTGC-1	XYZ3	2040	928	6M	-0.0886692966412042	0.0550951862555036	3.43137254901961	14.2156862745098	0	0	MC	S2.6M
XYZ3_ATAGACCGTCATGCAT-1	XYZ3	1575	558	6M	-0.0504050341184564	0.0364004491105938	5.84126984126984	27.8730158730159	0	0	MC	S2.6M
XYZ3_ATAGAGAAGTTACTCG-1	XYZ3	1754	740	6M	-0.00864585138395869	0.0523270453378154	11.2314709236032	15.6784492588369	0.0570125427594071	0	MC	S2.6M
XYZ3_ATAGAGACAACGCATT-1	XYZ3	5093	1437	6M	-0.0214815747845906	0.0152076715264394	5.92970744158649	37.6595326919301	0	1	TC	S2.6M
XYZ3_ATCACAGTCGGTCTAA-1	XYZ3	5680	2014	6M	-0.110058051875376	-0.00569749203881063	3.32746478873239	15.8274647887324	0	2	Mø	S2.6M
XYZ3_ATCACGATCTGAGTCA-1	XYZ3	12474	2429	6M	-0.0597243638843569	-0.00421840310732802	6.0686227352894	16.8831168831169	0.00801667468334135	3	DC	S2.6M
XYZ3_ATCACTTAGTAGAATC-1	XYZ3	1879	674	6M	-0.0610881616070983	0.0134456900265414	6.9185737094199	21.1282597126131	0	0	MC	S2.6M
XYZ3_ATCACTTTCTGCGTCT-1	XYZ3	2147	671	6M	-0.0542284220951089	0.0107821005032798	6.00838379133675	28.9706567303214	0	0	MC	S2.6M
XYZ3_ATCAGGTAGGTACATA-1	XYZ3	2730	1016	6M	-0.038171724113702	-0.00411400368685901	5.34798534798535	21.5018315018315	0	0	MC	S2.6M
XYZ3_ATCAGGTGTCATCGGC-1	XYZ3	3114	980	6M	-0.00382816303717931	0.0122012158848722	11.271676300578	20.5523442517662	0.0321130378933847	0	MC	S2.6M
XYZ3_ATCAGGTGTGCCAAGA-1	XYZ3	7385	2160	6M	-0.00556155341527799	0.0400178671615385	11.6316858496953	11.4285714285714	0	3	DC	S2.6M
XYZ3_ATCCACCAGTTACGGG-1	XYZ3	1653	644	6M	-0.00558047166372316	-0.0743568713237756	6.47307924984876	17.7858439201452	0	0	MC	S2.6M
XYZ3_ATCCACCCAGGTATGG-1	XYZ3	14852	3082	6M	0.0779925243348663	0.0501849351102035	6.14058712631295	17.3915970913008	0	3	DC	S2.6M
XYZ3_ATCCATTCAAAGAACT-1	XYZ3	5124	1658	6M	-0.00319690488491935	-0.0281570842995308	5.60109289617486	11.8071818891491	0	0	MC	S2.6M
XYZ3_ATCCCTGTCAGTGTGT-1	XYZ3	21458	4309	6M	-0.076805228144618	-0.0463925248425426	5.7414484108491	13.7850685059185	0	3	DC	S2.6M
XYZ3_ATCCGTCAGGTCCGAA-1	XYZ3	16120	2681	6M	-0.0571362711111296	-0.0198064052775666	4.78908188585608	15.7630272952854	0	3	DC	S2.6M
XYZ3_ATCCTATCACTCAGAT-1	XYZ3	7193	2224	6M	-0.0593662735032183	-0.0229276382976726	9.49534269428611	15.5984985402475	0	2	Mø	S2.6M
XYZ3_ATCGATGAGAATCGAT-1	XYZ3	4360	1450	6M	-0.0595737008682808	0.14299059044494	3.09633027522936	27.6376146788991	0.0229357798165138	1	TC	S2.6M
XYZ3_ATCGATGTCGGTTAGT-1	XYZ3	8324	1993	6M	-0.045680565614618	-0.0418032893764286	5.71840461316675	17.8159538683325	0	3	DC	S2.6M
XYZ3_ATCGCCTAGGGAGGTG-1	XYZ3	5807	1591	6M	-0.0289196089343783	-0.00610119975298364	4.47735491648011	39.0046495608748	0	1	TC	S2.6M
XYZ3_ATCGCCTTCCATCAGA-1	XYZ3	3801	1471	6M	-0.026822198089646	-0.0667544151116491	4.89344909234412	18.6003683241252	0	0	MC	S2.6M
XYZ3_ATCGCCTTCTAGGCCG-1	XYZ3	2279	900	6M	-0.00227425938633107	-0.0256139431040656	8.60026327336551	18.2536200087758	0	0	MC	S2.6M
XYZ3_ATCGGCGTCTCATAGG-1	XYZ3	1261	545	6M	0.00443436957706597	0.016382373495258	19.2704203013481	20.3806502775575	0	2	Mø	S2.6M
XYZ3_ATCGTAGTCGAGAGCA-1	XYZ3	4295	1483	6M	0.0148078969718326	0.0290683479785268	4.70314318975553	24.5168800931315	0	4	NK	S2.6M
XYZ3_ATCGTCCAGCTTAAGA-1	XYZ3	4941	1633	6M	-0.0107292439857878	0.00690870006838788	3.48107670512042	35.6203197733252	0.0202388180530257	1	TC	S2.6M
XYZ3_ATCGTGACAACTGCCG-1	XYZ3	14305	2996	6M	0.0194788934781495	0.0258530653185221	4.52289409297448	18.930443900734	0	3	DC	S2.6M
XYZ3_ATCGTGATCGACGAGA-1	XYZ3	5641	1668	6M	-0.0212794154402911	-0.000664126667612772	3.10228682857649	36.3588016309165	0.0177273533061514	1	TC	S2.6M
XYZ3_ATCGTGATCTGCTTTA-1	XYZ3	3294	906	6M	-0.0270256892367634	-0.0311287847430931	9.01639344262295	28.4760170006072	0.0303582270795386	2	Mø	S2.6M
XYZ3_ATGAAAGGTGCAATGG-1	XYZ3	5175	1437	6M	0.0647981410904282	-0.0431999011639939	3.76811594202899	40.5990338164251	0	1	TC	S2.6M
XYZ3_ATGAAAGTCTTACGTT-1	XYZ3	1488	547	6M	0.000844608845594792	0.0264879848426069	8.13172043010753	23.7903225806452	0	0	MC	S2.6M
XYZ3_ATGAGGGCAAGAATAC-1	XYZ3	2410	871	6M	-0.0745569772662774	0.082283980047537	1.78423236514523	19.3360995850622	0	0	MC	S2.6M
XYZ3_ATGAGTCAGCATCGAG-1	XYZ3	5351	1837	6M	0.0456233778966045	0.0123549038178682	3.43860960568118	26.8547934965427	0.0186880956830499	4	NK	S2.6M
XYZ3_ATGAGTCCACATACTG-1	XYZ3	14508	2779	6M	-0.0579291781668785	-0.0348042523872651	4.59057071960298	20.3680727874276	0	3	DC	S2.6M
XYZ3_ATGCATGCAGCTATAC-1	XYZ3	6402	2130	6M	-0.0543204753631608	-0.100071892733099	9.90315526398001	20.9934395501406	0	2	Mø	S2.6M
XYZ3_ATGCATGGTCGACTTA-1	XYZ3	8649	2273	6M	-0.0477725532203535	-0.0446171001120071	4.75199445022546	11.4695340501792	0	0	MC	S2.6M
XYZ3_ATGCGATAGAAAGTCT-1	XYZ3	5626	1526	6M	-0.0168708496880325	0.0190791347070446	9.72271596160683	30.892285815855	0.0177746178457163	4	NK	S2.6M
XYZ3_ATGCGATCAGTCGCAC-1	XYZ3	10881	2323	6M	-0.0787669031640483	-0.0199890809308723	6.88355849646172	18.9872254388383	0.00919033177097693	3	DC	S2.6M
XYZ3_ATGGATCGTTGGTGTT-1	XYZ3	6543	1754	6M	-0.0721482030692096	-0.06707704119892	4.1723979825768	16.6743084212135	0.0152835090936879	0	MC	S2.6M
XYZ3_ATGGGAGGTCCGGTCA-1	XYZ3	2623	936	6M	-0.0345962035860855	0.00421131271446393	4.23179565383149	21.0827296988181	0	0	MC	S2.6M
XYZ3_ATGGGAGGTGGCGTAA-1	XYZ3	16203	2910	6M	-0.000403650906558459	-0.00675584460992493	2.76492007652904	21.3787570203049	0.0185150897981855	3	DC	S2.6M
XYZ3_ATGGGAGTCAGAGTTC-1	XYZ3	1660	657	6M	-0.077082804084753	-0.0748764656987416	5.78313253012048	20.8433734939759	0	0	MC	S2.6M
XYZ3_ATGTCCCAGCTGCCTG-1	XYZ3	1922	616	6M	0.0756409127995817	0.0311765190353929	7.44016649323621	19.3028095733611	0	0	MC	S2.6M
XYZ3_ATGTCCCGTACAATAG-1	XYZ3	5991	1839	6M	0.0154395369390513	-0.00826438644109619	2.06977132365214	33.5169420797863	0	1	TC	S2.6M
XYZ3_ATGTCCCGTGCGAGTA-1	XYZ3	1252	526	6M	-0.0516989351620352	-0.0679585622703461	13.7380191693291	21.7252396166134	0	0	MC	S2.6M
XYZ3_ATGTCTTAGGTAGCCA-1	XYZ3	1869	658	6M	0.0254214885852146	0.060636869324568	8.07918673087213	23.8095238095238	0	0	MC	S2.6M
XYZ3_ATTACTCTCAAGGACG-1	XYZ3	5021	1559	6M	0.000800665979641582	-0.0368856988390245	4.34176458872735	36.2676757618004	0	1	TC	S2.6M
XYZ3_ATTATCCCACTTACAG-1	XYZ3	16723	3104	6M	-0.0236148551990821	0.0377278062871705	5.15457752795551	11.253961609759	0	3	DC	S2.6M
XYZ3_ATTCACTTCTTACGTT-1	XYZ3	4725	1604	6M	-0.0719036295907194	-0.0149178956107184	10.7936507936508	11.5132275132275	0	2	Mø	S2.6M
XYZ3_ATTCAGGCAGGGACTA-1	XYZ3	4417	1389	6M	0.0699632285112499	-0.0515699915943684	3.44124971700249	34.7520941815712	0	1	TC	S2.6M
XYZ3_ATTCATCAGAAGATCT-1	XYZ3	13524	3397	6M	-0.0165750997513579	-0.0449032891697725	4.65099083111505	16.6370896184561	0	3	DC	S2.6M
XYZ3_ATTCCATAGCGTATGG-1	XYZ3	7859	2163	6M	-0.0276898434403433	-0.0311069753446342	6.85837892861687	14.4420409721339	0.0254485303473724	3	DC	S2.6M
XYZ3_ATTCCATCAATACAGA-1	XYZ3	8707	2487	6M	-0.0564254386270735	-0.0293921480685321	6.15596646376479	16.9748478235902	0	0	MC	S2.6M
XYZ3_ATTCCATCACCACATA-1	XYZ3	2399	803	6M	0.0302220359093965	-0.076880933570056	7.96165068778658	19.3830762817841	0.0833680700291788	0	MC	S2.6M
XYZ3_ATTCCTAAGCCTGACC-1	XYZ3	2659	975	6M	-0.0092423666905959	0.00207669308821481	7.93531402783001	14.7423843550207	0	0	MC	S2.6M
XYZ3_ATTCCTAAGCTTTCCC-1	XYZ3	3099	843	6M	-0.0508882492872011	-0.0621212559925317	9.22878347854146	26.5569538560826	0	0	MC	S2.6M
XYZ3_ATTCCTAAGGGCGAAG-1	XYZ3	13448	3767	6M	-0.0893762885100014	-0.00327260856216585	5.77781082688876	7.86734086853064	0	2	Mø	S2.6M
XYZ3_ATTCCTAAGGTAACTA-1	XYZ3	5520	1742	6M	-0.0120678744078235	-0.0263497076145302	2.7536231884058	30.2355072463768	0	1	TC	S2.6M
XYZ3_ATTCCTACAGTCCGTG-1	XYZ3	5067	1670	6M	-0.0748478385017795	0.0118956624207224	2.2893230708506	30.9453325439116	0	4	NK	S2.6M
XYZ3_ATTCTACCAGGACTTT-1	XYZ3	5132	1827	6M	0.0544947363631746	-0.0602777328454771	3.60483242400624	21.667965705378	0.0779423226812159	4	NK	S2.6M
XYZ3_ATTCTTGAGTGAATAC-1	XYZ3	4412	1376	6M	-0.0417045032879373	0.0550770705613483	9.65548504079782	17.9283771532185	0	0	MC	S2.6M
XYZ3_ATTCTTGCACCCATAA-1	XYZ3	1883	634	6M	-0.012529556396641	0.00851017357970605	8.07222517259692	23.3669676048858	0	0	MC	S2.6M
XYZ3_ATTTACCCACTATCCC-1	XYZ3	2234	773	6M	-0.0198837344587088	0.0423590531037892	5.81915846016115	26.857654431513	0	0	MC	S2.6M
XYZ3_ATTTCACCAACGTATC-1	XYZ3	1732	807	6M	-0.0324350048067188	-0.0482188458409425	8.1986143187067	25.8660508083141	0	0	MC	S2.6M
XYZ3_ATTTCACCATGGGTCC-1	XYZ3	1131	587	6M	-0.0572156143522774	0.0573474706458328	0.884173297966401	26.2599469496021	0	0	MC	S2.6M
XYZ3_ATTTCTGCATCCTTGC-1	XYZ3	3472	993	6M	-0.0291230697402653	0.0967962305891019	7.22926267281106	23.8479262672811	0	0	MC	S2.6M
XYZ3_ATTTCTGGTCGCATTA-1	XYZ3	10797	2679	6M	-0.0654455758438699	-0.0432706621396457	4.60313049921274	15.1153098082801	0.287116791701399	2	Mø	S2.6M
XYZ3_ATTTCTGTCTCGACGG-1	XYZ3	6426	1919	6M	-0.0559020370230555	-0.0318361786714801	3.48583877995643	26.2371615312792	0	4	NK	S2.6M
XYZ3_CAAAGAACACCCTGAG-1	XYZ3	3478	1109	6M	-0.00811260387323043	-0.0439622126181135	5.63542265669925	22.7717078780909	0	0	MC	S2.6M
XYZ3_CAAAGAAGTGTCTTGA-1	XYZ3	1790	648	6M	0.0378271368528986	-0.0342843814265909	4.24581005586592	34.8603351955307	0	2	Mø	S2.6M
XYZ3_CAAAGAATCAACCTCC-1	XYZ3	11975	2608	6M	-0.075717662686078	-0.0230254648156069	5.04384133611691	12.384133611691	0.00835073068893528	3	DC	S2.6M
XYZ3_CAACAACAGCTGGAGT-1	XYZ3	16312	2851	6M	-0.0596921866064694	-0.00921514420154683	4.79401667484061	19.2741539970574	0	3	DC	S2.6M
XYZ3_CAACAACGTAGTTAGA-1	XYZ3	5268	1746	6M	-0.0486100194809306	-0.056813915250818	13.5725132877752	11.3325740318907	0	0	MC	S2.6M
XYZ3_CAACAACGTCCAGGTC-1	XYZ3	6168	1910	6M	-0.0553204798933923	0.0136553249966424	2.69130998702983	25.2918287937743	0.0162127107652399	1	TC	S2.6M
XYZ3_CAACAACTCCGTGTGG-1	XYZ3	3006	1131	6M	-0.0538610706500206	-0.0226014937959155	16.8662674650699	23.9188290086494	0.0998003992015968	4	NK	S2.6M
XYZ3_CAACAGTCAAGAGTAT-1	XYZ3	5798	1874	6M	-0.049157694709995	0.112956810820478	5.53639185926181	25.0258709899966	0	1	TC	S2.6M
XYZ3_CAACAGTTCCCATGGG-1	XYZ3	7840	1985	6M	-0.0422075900228198	0.0487608176822146	6.51785714285714	11.0969387755102	0.0892857142857143	3	DC	S2.6M
XYZ3_CAACAGTTCGCTTGCT-1	XYZ3	5323	1504	6M	-0.0113204848690154	-0.000577274642205694	6.78188991170393	24.5350366334774	0	1	TC	S2.6M
XYZ3_CAACCAAGTCGGTACC-1	XYZ3	3754	1501	6M	-0.0889906582187249	-0.0477792309626513	7.93819925412893	16.9419286094832	0	2	Mø	S2.6M
XYZ3_CAACCAATCCGTGGGT-1	XYZ3	3104	898	6M	0.000405885441992243	-0.00797830477257415	5.5090206185567	15.270618556701	0.0322164948453608	0	MC	S2.6M
XYZ3_CAACCTCAGATTGCGG-1	XYZ3	1479	748	6M	-0.0761924563367692	0.0369392794666873	8.24881676808655	16.1595672751859	0	0	MC	S2.6M
XYZ3_CAACCTCCAGCAGACA-1	XYZ3	5317	1642	6M	-0.097091806665568	-0.103336304735606	11.0212525860448	16.1933421102125	0	2	Mø	S2.6M
XYZ3_CAACGATGTTCAAACC-1	XYZ3	2361	879	6M	-0.056331751991781	-0.0168052984508065	3.26132994493859	16.3490046590428	0	0	MC	S2.6M
XYZ3_CAACGGCCAAGAAATC-1	XYZ3	4964	1499	6M	-0.0819117066790527	-0.0130209969878021	5.51974214343272	10.1732473811442	0	0	MC	S2.6M
XYZ3_CAACGGCCAGATCCTA-1	XYZ3	14598	3798	6M	-0.101613276498207	-0.0419629303028202	6.64474585559666	16.8653240169886	0	2	Mø	S2.6M
XYZ3_CAACGGCTCGTCGACG-1	XYZ3	4157	1425	6M	-0.0405317629029472	-0.0175900529763885	6.83184989174886	30.2622083233101	0	1	TC	S2.6M
XYZ3_CAAGACTAGATGAAGG-1	XYZ3	1355	621	6M	-0.0142949761051294	-0.0295388199311538	7.01107011070111	18.450184501845	0	0	MC	S2.6M
XYZ3_CAAGACTTCCCGAACG-1	XYZ3	7702	2361	6M	-0.0647880873545842	0.00243955291089354	4.93378343287458	21.0724487146196	0	1	TC	S2.6M
XYZ3_CAAGACTTCGAACCAT-1	XYZ3	4899	1588	6M	-0.103482810866694	-0.0418441131583042	13.9620330679731	6.38905899163095	0.0612369871402327	2	Mø	S2.6M
XYZ3_CAAGAGGGTGCATTTG-1	XYZ3	1279	628	6M	-0.0619844011017982	-0.0274048051866356	9.06958561376075	12.1188428459734	0	0	MC	S2.6M
XYZ3_CAAGCTAAGTTATGGA-1	XYZ3	6202	1567	6M	-0.0539458552995276	0.0707365764195578	2.33795549822638	42.2121896162528	0	1	TC	S2.6M
XYZ3_CAAGGGATCATAGACC-1	XYZ3	3932	1277	6M	-0.080890819890453	0.0638058754692925	1.78026449643947	26.3733468972533	0	1	TC	S2.6M
XYZ3_CAAGGGATCCTCTCGA-1	XYZ3	6476	2266	6M	0.00994870426112709	-0.0415681727316361	10.5775169857937	15.1945645460161	0	4	NK	S2.6M
XYZ3_CAAGGGATCGTTCGCT-1	XYZ3	3139	852	6M	-0.0650117471641737	-0.039863880542228	3.02644154189232	38.7065944568334	0	0	MC	S2.6M
XYZ3_CAATACGGTGATTGGG-1	XYZ3	5617	1943	6M	-0.0446051215880932	0.0209887567267924	12.3375467331316	12.1951219512195	0.0178030977390066	2	Mø	S2.6M
XYZ3_CAATGACAGTCATAGA-1	XYZ3	1695	713	6M	-0.0659899856028295	0.0899288137772101	2.77286135693215	24.070796460177	0	0	MC	S2.6M
XYZ3_CAATGACGTACGAGCA-1	XYZ3	5903	1648	6M	-0.0643126053996761	-0.000362466821536775	5.67508046755887	35.0669151279011	0.0338810774182619	1	TC	S2.6M
XYZ3_CAATTTCCAGTGTGCC-1	XYZ3	14176	2915	6M	-0.01564723652083	0.0571533681776029	4.67691873589165	14.1083521444695	0	3	DC	S2.6M
XYZ3_CAATTTCGTACACGTT-1	XYZ3	2163	1141	6M	-0.106047658956304	-0.0191344798508692	10.3097549699491	6.14886731391586	0	2	Mø	S2.6M
XYZ3_CACACAAGTGAGCTCC-1	XYZ3	5741	1530	6M	-0.0165554015234398	-0.0220403230622468	5.55652325378854	35.464204842362	0.034837136387389	1	TC	S2.6M
XYZ3_CACACAATCATGAGTC-1	XYZ3	11147	2377	6M	-0.0558916236793723	-0.0663283855397006	4.98788911814838	14.7304207410066	0.00897102359379205	3	DC	S2.6M
XYZ3_CACAGATCAACCACAT-1	XYZ3	5319	1117	6M	-0.0463977439356938	0.00260131141228687	8.00902425267908	21.1881932694115	0	0	MC	S2.6M
XYZ3_CACAGATTCCACACAA-1	XYZ3	6214	1811	6M	-0.0972510004789481	-0.00465280818190772	11.2970711297071	5.93820405535887	0	2	Mø	S2.6M
XYZ3_CACAGGCCAGGTATGG-1	XYZ3	16922	2857	6M	0.0083410295777353	0.0621662399380754	4.01252806996809	23.1769294409644	0.00590946696607966	2	Mø	S2.6M
XYZ3_CACAGGCTCTCGGCTT-1	XYZ3	1107	647	6M	-0.0645814859505246	0.0934553839893102	3.8843721770551	15.2664859981933	0.0903342366757001	2	Mø	S2.6M
XYZ3_CACATGATCTTACTGT-1	XYZ3	3770	1685	6M	-0.0599048017614712	0.0380767854565707	7.26790450928382	11.8567639257294	0	0	MC	S2.6M
XYZ3_CACCAAAAGTCTCCTC-1	XYZ3	6755	2008	6M	-0.049381890223669	-0.00657732509701973	5.99555884529978	27.9644707623982	0.0148038490007402	1	TC	S2.6M
XYZ3_CACCAAACAATGAAAC-1	XYZ3	36910	5242	6M	-0.0212932676243636	-0.0398220854297904	3.96911406123002	24.6897859658629	0.00270929287455974	2	Mø	S2.6M
XYZ3_CACCGTTAGACATAAC-1	XYZ3	10232	2510	6M	-0.106019302223273	0.0715072851658129	3.81157154026583	12.1383893666927	0	3	DC	S2.6M
XYZ3_CACCGTTAGATGACCG-1	XYZ3	7612	2038	6M	-0.078099767016629	-0.0444583268436791	5.7540725170783	14.6216500262743	0	0	MC	S2.6M
XYZ3_CACCGTTCAAGCCATT-1	XYZ3	21046	3728	6M	0.043807237628035	0.0422494940432981	3.23101777059774	20.4979568564098	0	3	DC	S2.6M
XYZ3_CACCGTTCACGAGGTA-1	XYZ3	12105	3012	6M	-0.0658937280322579	-0.038717037204684	5.44403139198678	16.5634035522511	0.0247831474597274	3	DC	S2.6M
XYZ3_CACGAATAGGTCACAG-1	XYZ3	4708	1500	6M	-0.00823924348499894	-0.0361282342685293	6.32965165675446	18.2030586236194	0	0	MC	S2.6M
XYZ3_CACGTGGTCCATCTGC-1	XYZ3	2638	1091	6M	0.0705698916962735	-0.0177451532221558	2.38817285822593	22.89613343442	0.0758150113722517	0	MC	S2.6M
XYZ3_CACGTTCAGCTGGCCT-1	XYZ3	1554	549	6M	-0.0484672120582613	0.0300577397132336	4.44015444015444	22.9086229086229	0	0	MC	S2.6M
XYZ3_CACGTTCAGTGAGTTA-1	XYZ3	5935	1644	6M	-0.00985665426566575	-0.0238039057751465	11.0362257792755	10.6823925863521	0	2	Mø	S2.6M
XYZ3_CACGTTCTCCAACCAA-1	XYZ3	13188	3053	6M	-0.0815687868667904	-0.0387990110073078	6.24810433727631	10.122838944495	0.00758265089475281	3	DC	S2.6M
XYZ3_CACTAAGGTGCTAGCC-1	XYZ3	1648	653	6M	-0.0177423296630852	-0.0601626258869969	13.7742718446602	17.5364077669903	0	0	MC	S2.6M
XYZ3_CACTGGGGTGGGACAT-1	XYZ3	2141	995	6M	-0.00971240124043272	-0.0132185606608568	18.4960298925736	8.03362914525922	0.0467071461933676	2	Mø	S2.6M
XYZ3_CACTTCGCACAAATGA-1	XYZ3	7109	2189	6M	-0.0347122267441951	0.0146139290723701	2.89773526515684	25.8826839217893	0	1	TC	S2.6M
XYZ3_CACTTCGTCTCGCTTG-1	XYZ3	3020	1001	6M	0.00818701179343016	0.0272306483924016	5.92715231788079	20.1655629139073	0	0	MC	S2.6M
XYZ3_CAGAGCCCACGGCGTT-1	XYZ3	2462	946	6M	-0.0358890776663062	-0.0128945516812906	3.89926888708367	23.5174654752234	0	0	MC	S2.6M
XYZ3_CAGATACAGTACAGAT-1	XYZ3	2549	1103	6M	-0.087348141946008	-0.0658246356037981	3.80541388779914	23.5386426049431	0.0392310710082385	1	TC	S2.6M
XYZ3_CAGATACCACCCTGTT-1	XYZ3	21086	4328	6M	-0.0584645864228614	-0.00106754565236947	4.78516551266243	17.5614151569762	0.00474248316418477	3	DC	S2.6M
XYZ3_CAGATACTCGCTACGG-1	XYZ3	20687	4572	6M	-0.0593641832312931	-0.0351733499136305	4.2732150625997	14.2649973413255	0.00483395369072364	3	DC	S2.6M
XYZ3_CAGATACTCGTCCTCA-1	XYZ3	8422	2799	6M	0.216669266219453	0.00795141174107539	8.53716456898599	14.2127760626929	0.0237473284255521	3	DC	S2.6M
XYZ3_CAGATCACAAGAGTTA-1	XYZ3	12048	2894	6M	-0.0480831754478794	-0.01353534353261	6.73970783532536	14.4173306772908	0.00830013280212483	2	Mø	S2.6M
XYZ3_CAGATTGCATCTCGTC-1	XYZ3	16305	3065	6M	-0.0559841071181783	0.0607612999426461	3.42839619748543	17.1603802514566	0	3	DC	S2.6M
XYZ3_CAGATTGTCTCCAATT-1	XYZ3	1535	588	6M	-0.0588193532859409	-0.0198330102692865	5.66775244299674	19.6742671009772	0	0	MC	S2.6M
XYZ3_CAGCAATAGCGTTCCG-1	XYZ3	3394	1248	6M	-0.0436474872198219	-0.0657015745063545	12.1390689451974	22.0094284030642	0	2	Mø	S2.6M
XYZ3_CAGCAATGTTCCGCGA-1	XYZ3	5423	1919	6M	-0.075381588122137	0.131303806265186	4.62843444587867	26.9776876267748	0.0184399778720266	1	TC	S2.6M
XYZ3_CAGCACGTCTATCGCC-1	XYZ3	3425	1018	6M	-0.00227165262530504	0.0525100301404405	8.4963503649635	20.6715328467153	0.0291970802919708	0	MC	S2.6M
XYZ3_CAGCAGCAGACTTCCA-1	XYZ3	1298	585	6M	-0.0599290573956583	-0.0212690305065891	10.708782742681	15.9476117103236	0	0	MC	S2.6M
XYZ3_CAGCCAGAGAGGCTGT-1	XYZ3	18931	3491	6M	-0.0473259415828396	0.00956860445012742	7.67524166710686	16.6657862764777	0.0105646822671808	3	DC	S2.6M
XYZ3_CAGCCAGAGAGTTGAT-1	XYZ3	4701	1387	6M	-0.0268182115487067	-0.0706582298431505	5.1478408849181	12.4867049563923	0.0425441395447777	0	MC	S2.6M
XYZ3_CAGCCAGGTAGTCTTG-1	XYZ3	2376	1152	6M	-0.111727940008874	-0.0395486613944754	9.42760942760943	9.17508417508417	0.0420875420875421	2	Mø	S2.6M
XYZ3_CAGCGTGAGCCTCACG-1	XYZ3	2279	884	6M	-0.037188291399805	-0.0162556637979358	11.2329969284774	11.9789381307591	0	0	MC	S2.6M
XYZ3_CAGCGTGCAGATACTC-1	XYZ3	11511	2475	6M	-0.0746545870870031	0.00420993123457498	5.15159412735644	12.3273390669794	0	3	DC	S2.6M
XYZ3_CAGCGTGGTAGTCTGT-1	XYZ3	6374	1736	6M	-0.0122421838362281	0.0643052586308717	3.51427674929401	33.4170065892689	0	1	TC	S2.6M
XYZ3_CAGCGTGGTTATGTGC-1	XYZ3	7179	1969	6M	-0.018474394263612	-0.047284327268807	5.446441008497	32.9990249338348	0	1	TC	S2.6M
XYZ3_CAGCGTGGTTGGCTAT-1	XYZ3	1479	568	6M	-0.0485308237812103	-0.0287570156337799	9.06017579445571	24.6788370520622	0	0	MC	S2.6M
XYZ3_CAGCGTGTCCCTGTTG-1	XYZ3	4546	1535	6M	-0.0313302748545203	0.0490065532283354	3.05763308402992	30.2903651561813	0.021997360316762	4	NK	S2.6M
XYZ3_CAGGCCACACGACAGA-1	XYZ3	2392	1063	6M	-0.0378397784097839	-0.0665964981581507	19.1889632107023	12.2491638795987	0	2	Mø	S2.6M
XYZ3_CAGGCCATCACACCCT-1	XYZ3	4721	1526	6M	-0.0391209900570431	0.0265606920421585	4.3423003600932	22.6011438254607	0	1	TC	S2.6M
XYZ3_CAGGCCATCGCTCTAC-1	XYZ3	9389	2939	6M	-0.0157101955412257	-0.0759145284838127	5.14431781872404	15.571413356055	0	2	Mø	S2.6M
XYZ3_CAGGGCTAGGACAAGA-1	XYZ3	7876	1973	6M	-0.0193957549638736	0.00764434679290481	3.1868969019807	41.1884205180295	0.0126968004062976	1	TC	S2.6M
XYZ3_CAGGGCTCAATCAGCT-1	XYZ3	1467	568	6M	-0.00489350482531585	0.0380298309577305	11.2474437627812	22.0177232447171	0	0	MC	S2.6M
XYZ3_CAGGGCTCATACAGCT-1	XYZ3	1216	505	6M	-0.00125260242067427	-0.0219857391239617	4.6875	19.7368421052632	0	0	MC	S2.6M
XYZ3_CAGGGCTTCGGTAACT-1	XYZ3	15824	3353	6M	-0.0864461329392926	0.0714886818654051	3.63372093023256	11.5267947421638	0.012639029322548	3	DC	S2.6M
XYZ3_CAGGTATCATGCAGGA-1	XYZ3	8168	2373	6M	-0.0193310917285265	-0.0506870651775824	8.16601371204701	23.9960822722821	0	4	NK	S2.6M
XYZ3_CAGTTAGCACGACAGA-1	XYZ3	4360	1443	6M	-0.00299536846414745	-0.0349034642905006	3.76146788990826	28.2110091743119	0	1	TC	S2.6M
XYZ3_CAGTTCCCACCGCTAG-1	XYZ3	2547	1077	6M	-0.0420303374033664	-0.0570443318267002	17.9034157832744	12.7208480565371	0.0392618767177071	0	MC	S2.6M
XYZ3_CAGTTCCGTTACGGAG-1	XYZ3	4530	1679	6M	-0.0802689762589416	0.0516586290318475	3.50993377483444	27.2626931567329	0	5	Treg	S2.6M
XYZ3_CAGTTCCTCCTTCACG-1	XYZ3	14310	3551	6M	0.0351937015956392	-0.0655948987514361	5.74423480083857	9.54577218728162	0	2	Mø	S2.6M
XYZ3_CATACAGAGGAACGAA-1	XYZ3	7738	2122	6M	-0.0379215506507924	-0.0245175831938342	8.28379426208323	22.5639700180925	0	0	MC	S2.6M
XYZ3_CATACAGTCGTACCTC-1	XYZ3	4987	1412	6M	-0.0788500604314447	-0.0219689516621754	3.97032283938239	37.3571285341889	0	1	TC	S2.6M
XYZ3_CATACTTCATGAGGGT-1	XYZ3	1974	774	6M	-0.00255480080171473	0.0673932968224597	5.67375886524823	18.5916919959473	0	0	MC	S2.6M
XYZ3_CATACTTGTCTGTGGC-1	XYZ3	1369	630	6M	-0.0109918304214639	-0.0176831245771662	5.40540540540541	19.9415631848064	0	0	MC	S2.6M
XYZ3_CATACTTTCCGCTAGG-1	XYZ3	5285	1779	6M	0.100164346831548	-0.0199481888491537	6.7360454115421	25.1466414380322	0	1	TC	S2.6M
XYZ3_CATCAAGTCGACACCG-1	XYZ3	7761	2298	6M	-0.0132395418558193	-0.0169792173250521	2.70583687669115	18.3996907614998	0	4	NK	S2.6M
XYZ3_CATCCACCAAACCGGA-1	XYZ3	924	526	6M	0.0611293945853441	0.268138894721903	4.65367965367965	17.965367965368	0	2	Mø	S2.6M
XYZ3_CATCCACGTCAGGTGA-1	XYZ3	11955	2990	6M	-0.112875767891311	0.0320214585305425	5.63780844834797	11.3676286072773	0.00836470096194061	2	Mø	S2.6M
XYZ3_CATCCACTCATCCCGT-1	XYZ3	4934	1387	6M	-0.0616870051049257	0.0261546739129843	7.58005674908796	17.9975678962302	0.0202675314146737	0	MC	S2.6M
XYZ3_CATCCACTCCAATCCC-1	XYZ3	1560	558	6M	-0.0536126855852516	-0.0143484112817532	13.7820512820513	17.5641025641026	0	0	MC	S2.6M
XYZ3_CATCGGGAGAGCAGAA-1	XYZ3	4217	1343	6M	-0.0564794505921943	0.158736468048205	6.87692672516007	37.8942376096751	0.0237135404315864	1	TC	S2.6M
XYZ3_CATCGGGGTCCCGTGA-1	XYZ3	14128	3975	6M	-0.0724510303580507	-0.0634417238354408	9.04586636466591	12.2876557191393	0.00707814269535674	2	Mø	S2.6M
XYZ3_CATGAGTAGATTAGTG-1	XYZ3	3360	1408	6M	-0.0576526555760825	0.0209393225615657	3.0952380952381	27.1130952380952	0	4	NK	S2.6M
XYZ3_CATGAGTTCACCGGGT-1	XYZ3	3213	1047	6M	0.0201736012223286	0.0327498637080207	4.76190476190476	16.837846249611	0	0	MC	S2.6M
XYZ3_CATGCCTTCAATGCAC-1	XYZ3	10224	2534	6M	-0.0538004576513927	-0.0129659063355288	6.05438184663537	18.6717527386541	0.00978090766823161	3	DC	S2.6M
XYZ3_CATGCGGAGAGAGGTA-1	XYZ3	6625	1784	6M	0.0481975208697678	-0.0180058984324391	1.38867924528302	38.5660377358491	0	1	TC	S2.6M
XYZ3_CATGCGGAGATTTGCC-1	XYZ3	2624	1027	6M	-0.0442088270251207	-0.0602271535568807	1.7530487804878	24.6189024390244	0	0	MC	S2.6M
XYZ3_CATGCTCCACTGGCGT-1	XYZ3	6656	1835	6M	-0.0079935543394711	-0.0267045145482384	5.42367788461539	37.3347355769231	0.0150240384615385	1	TC	S2.6M
XYZ3_CATGCTCTCATTTCCA-1	XYZ3	1257	531	6M	-0.0509830646636254	-0.024955242627953	18.7748607796341	20.9228321400159	0	0	MC	S2.6M
XYZ3_CATGCTCTCGGATTAC-1	XYZ3	13761	3450	6M	-0.0806073811223265	-0.046843662270927	4.24387762517259	16.9101082770147	0.00726691374173389	0	MC	S2.6M
XYZ3_CATGGTAAGGTTTACC-1	XYZ3	4063	1419	6M	0.0341011890328643	0.0994317323686248	2.90425793748462	26.162933792764	0	1	TC	S2.6M
XYZ3_CATGGTACATGTCTAG-1	XYZ3	5136	1708	6M	-0.0126842709708159	0.062497883378068	6.15264797507788	19.5482866043614	0	1	TC	S2.6M
XYZ3_CATGGTAGTTCCATTT-1	XYZ3	2558	806	6M	0.0116907690460943	-0.00209621239093037	21.0320562939797	16.6927286942924	0	0	MC	S2.6M
XYZ3_CATGGTATCGTTGCCT-1	XYZ3	1509	612	6M	-0.014050876874322	-0.0179059915484559	6.03048376408217	18.025182239894	0	0	MC	S2.6M
XYZ3_CATTCATAGGTCGTGA-1	XYZ3	11893	2499	6M	-0.0747592167178151	-0.0368529417953043	6.07079794837299	17.0940889598924	0.0168166148154377	3	DC	S2.6M
XYZ3_CATTCCGAGAGCCTGA-1	XYZ3	1900	746	6M	0.0417323289845426	-0.00627612618777472	11.1578947368421	18.8421052631579	0	0	MC	S2.6M
XYZ3_CATTCCGCAAGCTCTA-1	XYZ3	20997	3722	6M	0.17226625390859	0.0563586846783287	3.40524836881459	16.526170405296	0	3	DC	S2.6M
XYZ3_CATTCCGGTTGCGTAT-1	XYZ3	1742	745	6M	-0.0217529641783156	-0.0332839213235937	2.98507462686567	19.4603903559127	0.0574052812858783	0	MC	S2.6M
XYZ3_CATTCTATCCGGACGT-1	XYZ3	1554	635	6M	0.0370080640416948	-0.036829560495452	8.23680823680824	23.2947232947233	0.0643500643500644	0	MC	S2.6M
XYZ3_CATTGAGAGAACCCGA-1	XYZ3	7207	1844	6M	-0.0597285361720259	0.00725694207888176	4.85638962120161	9.13001248785903	0	0	MC	S2.6M
XYZ3_CATTGAGTCGACGCTG-1	XYZ3	4883	1593	6M	-0.0333622699175205	-0.011846222634141	2.7851730493549	29.2238378046283	0	4	NK	S2.6M
XYZ3_CATTTCATCTCTCGAC-1	XYZ3	3045	998	6M	-0.0696046639562447	0.0475176406336327	5.74712643678161	14.9096880131363	0	0	MC	S2.6M
XYZ3_CCAATGAAGGCATGGT-1	XYZ3	9380	2723	6M	-0.0771203495226625	-0.092110240347732	7.22814498933902	13.6993603411514	0.0106609808102345	2	Mø	S2.6M
XYZ3_CCAATTTGTAGTATAG-1	XYZ3	2446	854	6M	-0.0563266414094096	-0.0814965426566956	16.0670482420278	15.6173344235487	0	2	Mø	S2.6M
XYZ3_CCACACTCAGCGGATA-1	XYZ3	9486	2610	6M	-0.0194015270097954	-0.0190506914627898	6.83111954459203	20.8939489774404	0.0105418511490618	0	MC	S2.6M
XYZ3_CCACCATTCCAAACCA-1	XYZ3	25826	4747	6M	-0.0384180141451635	-0.00467680984033891	4.74328196391234	13.7342213273445	0	3	DC	S2.6M
XYZ3_CCACGAGAGTACTGTC-1	XYZ3	5294	1568	6M	6.69925561050527e-05	-0.0721632544738103	2.34227427276162	34.1518700415565	0.0188893086513034	1	TC	S2.6M
XYZ3_CCACGAGCAGTGAGCA-1	XYZ3	4569	1387	6M	-0.0741870195881014	-0.0183744257418132	2.31998249069818	32.5016414970453	0	1	TC	S2.6M
XYZ3_CCACGTTCAACGCATT-1	XYZ3	17029	2883	6M	-0.0510218604476719	-0.0633815305375875	3.91684773034236	17.2411768160197	0.00587233542779964	3	DC	S2.6M
XYZ3_CCACTTGCATGCCGGT-1	XYZ3	5586	1826	6M	0.0453047598139472	0.0544835606883069	10.078768349445	19.8711063372718	0	1	TC	S2.6M
XYZ3_CCACTTGTCGTCGGGT-1	XYZ3	7156	2090	6M	-0.0851693320083217	0.00871922037201869	5.61766349916154	21.981553940749	0	0	MC	S2.6M
XYZ3_CCATCACAGCGTCGAA-1	XYZ3	11317	2388	6M	-0.0856641438804364	-0.0309359614423752	3.94981002032341	23.8579128744367	0.00883626402756914	3	DC	S2.6M
XYZ3_CCATCACCAGCTGTGC-1	XYZ3	2421	1012	6M	-0.0308136917689242	-0.0235693519007857	16.150351094589	11.5654688145394	0.0413052457662123	0	MC	S2.6M
XYZ3_CCCAACTTCGCCGTGA-1	XYZ3	7868	2037	6M	-0.0292272375519005	-0.0580380333742949	8.61718352821556	10.6888662938485	0	3	DC	S2.6M
XYZ3_CCCAACTTCTGGTTGA-1	XYZ3	1751	800	6M	-0.0657017565746144	-0.00885998946987897	12.2786978869218	17.3043974871502	0	0	MC	S2.6M
XYZ3_CCCATTGCATGATCTG-1	XYZ3	15186	2856	6M	-0.110465587926474	-0.0111347024326143	6.4269722112472	18.3919399446859	0	3	DC	S2.6M
XYZ3_CCCGAAGAGCTCTGTA-1	XYZ3	9603	2048	6M	-0.0578364438735912	-0.000818001116823341	3.58221389149224	22.6387587212329	0	3	DC	S2.6M
XYZ3_CCCGAAGCACATGTTG-1	XYZ3	8658	2391	6M	-0.0433151673227428	0.031252516287258	3.53430353430353	23.4349734349734	0	4	NK	S2.6M
XYZ3_CCCGAAGTCCTACGAA-1	XYZ3	6578	1977	6M	-0.0145607913385155	0.00201617543286761	3.83095165703861	29.1121921556704	0	1	TC	S2.6M
XYZ3_CCCGGAAGTATGAGGC-1	XYZ3	2356	845	6M	-0.0610373523482543	0.0435183480641592	9.16808149405773	16.5959252971138	0	0	MC	S2.6M
XYZ3_CCCGGAATCCATACTT-1	XYZ3	5462	1701	6M	0.0119851776403734	0.071529216480957	3.31380446722812	31.3987550347858	0.018308311973636	1	TC	S2.6M
XYZ3_CCCGGAATCGTGTCAA-1	XYZ3	3038	1229	6M	-0.0568570173337365	-0.102280691400242	7.93285055957867	22.9427254772877	0	0	MC	S2.6M
XYZ3_CCCTAACTCCTATTGT-1	XYZ3	3535	1234	6M	-0.0781368192811814	0.0755492169589446	4.63932107496464	24.1584158415842	0.0282885431400283	0	MC	S2.6M
XYZ3_CCCTCAACACAAATCC-1	XYZ3	1711	801	6M	0.0193978033053629	-0.0110902766972799	8.35768556399766	15.9555815312683	0	0	MC	S2.6M
XYZ3_CCCTCTCGTTGCCATA-1	XYZ3	12554	2493	6M	-0.0412011832440707	-0.0134204241041937	3.34554723594074	17.7473315277999	0	3	DC	S2.6M
XYZ3_CCCTTAGAGTTCATGC-1	XYZ3	6374	1869	6M	0.060555517753891	0.0405541395684588	5.00470662064638	31.6128020081581	0.203953561342956	1	TC	S2.6M
XYZ3_CCCTTAGCAAACTGCT-1	XYZ3	7270	2114	6M	-0.0428923229708759	0.00349846920952911	4.3191196698762	19.9174690508941	0	4	NK	S2.6M
XYZ3_CCGAACGAGCAAGGAA-1	XYZ3	1698	635	6M	-0.0573065514374907	-0.0340357717672398	10.1295641931684	23.0859835100118	0	0	MC	S2.6M
XYZ3_CCGAACGAGTCATCCA-1	XYZ3	2762	1060	6M	-0.0529877218909256	0.0433411596060121	1.62925416364953	14.9167270094135	0.0362056480811006	0	MC	S2.6M
XYZ3_CCGAACGCAAATCAGA-1	XYZ3	9933	2866	6M	-0.0701748808413951	-0.00774077102743273	5.04379341588644	13.1782945736434	0	2	Mø	S2.6M
XYZ3_CCGATCTCAATGGCCC-1	XYZ3	11225	2497	6M	-0.0822351992091079	-0.0160078192837282	4.01781737193764	20.3296213808463	0	3	DC	S2.6M
XYZ3_CCGATCTCATTGACTG-1	XYZ3	2420	828	6M	-0.0163685826830443	0.0702552286903001	6.81818181818182	17.7272727272727	0	0	MC	S2.6M
XYZ3_CCGATGGTCTCATGGA-1	XYZ3	9851	2708	6M	-0.0429521601015787	-0.0213944320945299	6.13135722261699	25.5710080194904	0.0304537610394884	1	TC	S2.6M
XYZ3_CCGGACAAGAGGTGCT-1	XYZ3	19830	3313	6M	-0.0986511499812511	0.0060864608428378	4.06454866364095	17.32223903177	0.00504286434694907	3	DC	S2.6M
XYZ3_CCGGGTAAGGCCTTGC-1	XYZ3	1210	530	6M	-0.00772292835184721	0.0164418609848547	14.297520661157	22.7272727272727	0	0	MC	S2.6M
XYZ3_CCGGGTAGTAGTCGTT-1	XYZ3	1441	568	6M	-0.0508122614974482	0.0404865917807166	8.0499653018737	16.0999306037474	0	0	MC	S2.6M
XYZ3_CCGGTAGAGAGAATCT-1	XYZ3	14444	3306	6M	-0.0667322122931025	-0.0459385217370065	3.7454998615342	21.2337302686236	0.006923289947383	4	NK	S2.6M
XYZ3_CCGGTGAGTTCCACGG-1	XYZ3	1444	515	6M	-0.0428371196683331	-0.0129916015051735	12.4653739612188	21.4681440443213	0	0	MC	S2.6M
XYZ3_CCGGTGAGTTGGACTT-1	XYZ3	4391	1272	6M	-0.045959361288661	0.0452689608620802	6.67273969483033	24.026417672512	0	0	MC	S2.6M
XYZ3_CCGGTGATCCACAAGT-1	XYZ3	1688	645	6M	-0.0553831156356353	0.0741016187265276	7.34597156398104	24.2890995260664	0	0	MC	S2.6M
XYZ3_CCGTAGGAGCCTAGGA-1	XYZ3	17314	3091	6M	-0.0804100439744278	0.00826451325931007	5.88541065034076	22.8774402217858	0	3	DC	S2.6M
XYZ3_CCGTTCAAGCTCTTCC-1	XYZ3	8172	2692	6M	-0.00661084265825125	-0.0526478622524241	11.429270680372	11.2946647087616	0.0122369065100343	0	MC	S2.6M
XYZ3_CCGTTCAGTACTAAGA-1	XYZ3	2516	1016	6M	-0.045849445359641	0.0115595139544187	8.14785373608903	12.8775834658188	0	0	MC	S2.6M
XYZ3_CCTAACCAGACATCAA-1	XYZ3	4729	1199	6M	0.0416664961075209	-0.0348990885573404	13.9352928737577	22.7532247832523	0.0211461196870374	0	MC	S2.6M
XYZ3_CCTAACCCAAAGTGTA-1	XYZ3	6455	1931	6M	0.0459611415715901	0.0349956740207708	4.18280402788536	29.0472501936483	0	1	TC	S2.6M
XYZ3_CCTAACCCAGATACTC-1	XYZ3	5933	1607	6M	-0.0261973096067353	-0.010852300924882	4.65194673858082	33.6760492162481	0	1	TC	S2.6M
XYZ3_CCTAAGACAGGTGTGA-1	XYZ3	3092	1116	6M	-0.0734100737862267	0.0245417148286308	2.58732212160414	11.4489003880983	0	0	MC	S2.6M
XYZ3_CCTACGTAGACGCTCC-1	XYZ3	1897	754	6M	0.024774081394051	0.0552327043072929	5.79862941486558	22.0347917764892	0.105429625724829	0	MC	S2.6M
XYZ3_CCTACGTAGTCTGCAT-1	XYZ3	3911	1507	6M	-0.00197282547899529	0.0397375040865007	2.352339555101	26.8729225262081	0.0255689082076195	1	TC	S2.6M
XYZ3_CCTACGTCACCAGGTC-1	XYZ3	3217	1041	6M	-0.0387364742957624	0.0120395894324094	7.70904569474666	16.4749766863537	0	0	MC	S2.6M
XYZ3_CCTACGTCATACAGCT-1	XYZ3	4417	1608	6M	-0.0103199521645325	0.0540370189996792	5.22979397781299	25.1754584559656	0.0679194023092597	5	Treg	S2.6M
XYZ3_CCTCAACCATGACAAA-1	XYZ3	4812	1718	6M	-0.0825163969072554	-0.00549356844825927	5.61097256857855	11.8661679135495	0	0	MC	S2.6M
XYZ3_CCTCAACTCATCACCC-1	XYZ3	1629	679	6M	-0.0590631885629859	-0.0117449270060423	6.99815837937385	24.1252302025783	0	0	MC	S2.6M
XYZ3_CCTCCAACAAGTACCT-1	XYZ3	10238	2107	6M	-0.0729531314706199	0.0209810614244911	7.3940222699746	13.7526860714983	0.00976753272123462	2	Mø	S2.6M
XYZ3_CCTCTAGGTCTCGCGA-1	XYZ3	5760	1848	6M	-0.0165158668083677	0.0458683570382179	5.41666666666667	22.7083333333333	0.0347222222222222	1	TC	S2.6M
XYZ3_CCTCTCCAGCTCTTCC-1	XYZ3	6722	2183	6M	-0.0466966880380788	0.0435839966278373	2.05296042844392	27.6554596846177	0.0446295745313895	1	TC	S2.6M
XYZ3_CCTGCATTCCTTTAGT-1	XYZ3	24148	3961	6M	0.0937834998372364	-0.0196007491417392	2.38943183700513	16.8709623985423	0	3	DC	S2.6M
XYZ3_CCTGTTGAGCAGAAAG-1	XYZ3	3955	1152	6M	0.00903902122245939	0.00636641167844229	5.94184576485461	15.0442477876106	0	0	MC	S2.6M
XYZ3_CCTGTTGTCACTGGTA-1	XYZ3	1290	635	6M	-0.0762836853527073	-0.0318793301644487	8.91472868217054	18.062015503876	0.0775193798449612	0	MC	S2.6M
XYZ3_CCTGTTGTCCGATAAC-1	XYZ3	5345	1475	6M	0.0249572738677041	-0.00296544732266285	3.5734331150608	8.55004677268475	0	0	MC	S2.6M
XYZ3_CCTGTTGTCTCCAAGA-1	XYZ3	2459	772	6M	-0.0211972277184966	-0.0714924248804897	8.74339162261082	24.603497356649	0	0	MC	S2.6M
XYZ3_CCTTGTGGTCCAGGTC-1	XYZ3	7692	2479	6M	-0.0497493060951261	-0.0197024185488688	4.05616224648986	23.1799271970879	0	4	NK	S2.6M
XYZ3_CCTTTGGAGGTACAAT-1	XYZ3	3531	1343	6M	-0.0861374239129539	-0.0620124097351602	8.80770320022656	21.0421976777117	0	2	Mø	S2.6M
XYZ3_CCTTTGGCAGCTGTGC-1	XYZ3	2440	838	6M	-0.0273436219379775	0.0414823042602071	9.71311475409836	29.5901639344262	0.040983606557377	0	MC	S2.6M
XYZ3_CCTTTGGCATAGAATG-1	XYZ3	3396	1360	6M	-0.0616906738685095	0.00109023305666427	9.24617196702002	18.6690223792697	0	5	Treg	S2.6M
XYZ3_CCTTTGGCATCGGATT-1	XYZ3	4760	1758	6M	-0.0293142152588834	-0.0163524656225079	4.74789915966387	23.8865546218487	0	1	TC	S2.6M
XYZ3_CCTTTGGTCGCAGAGA-1	XYZ3	5819	1930	6M	-0.0259405103708156	-0.0161994834829801	3.84945866987455	23.7326001031105	0	4	NK	S2.6M
XYZ3_CGAAGGACAGGACGAT-1	XYZ3	3562	1255	6M	-0.0190299740209763	0.0514212327736028	10.9208309938237	17.3498034811903	0	0	MC	S2.6M
XYZ3_CGAAGGATCTTAAGGC-1	XYZ3	1484	660	6M	-0.0159079063129051	0.0698119630861372	5.86253369272237	18.2614555256065	0.0673854447439353	0	MC	S2.6M
XYZ3_CGAAGTTAGCAGAAAG-1	XYZ3	3527	1256	6M	-0.0777210987677685	-0.0521086147458104	21.1511199319535	18.8545506095832	0	2	Mø	S2.6M
XYZ3_CGAAGTTTCTTTCAGT-1	XYZ3	11228	2787	6M	-0.055300200826853	-0.00911767971085871	7.07160669754186	5.29925187032419	0.0089063056644104	2	Mø	S2.6M
XYZ3_CGAATTGCATCTATCT-1	XYZ3	3413	1144	6M	-0.079051864134675	-0.0194166989967034	1.2012891883973	17.0817462642836	0.0292997363023733	2	Mø	S2.6M
XYZ3_CGAATTGGTGCAATGG-1	XYZ3	8538	1938	6M	0.031783154722021	0.00477068148034626	3.86507378777231	27.0555165144062	0	3	DC	S2.6M
XYZ3_CGAATTGGTGTGGACA-1	XYZ3	4884	1522	6M	0.00169717173059952	0.00933188829245286	9.07043407043407	29.1769041769042	0	1	TC	S2.6M
XYZ3_CGACAGCAGGTCGTGA-1	XYZ3	4851	1521	6M	-0.0326934882084304	-0.0053613825399825	4.80313337456195	36.3017934446506	0	1	TC	S2.6M
XYZ3_CGACAGCTCCATTCAT-1	XYZ3	1268	624	6M	-0.0663529091343134	0.0414932398699892	5.5993690851735	15.615141955836	0.0788643533123028	0	MC	S2.6M
XYZ3_CGAGGAAAGTCTCGTA-1	XYZ3	7462	2006	6M	-0.028653757616074	-0.0578125722684632	10.2787456445993	8.38917180380595	0.013401232913428	2	Mø	S2.6M
XYZ3_CGAGGAAGTGCATTAC-1	XYZ3	4901	1528	6M	-0.0969640609524481	0.00329484503603227	6.85574372577025	13.262599469496	0.16323199347072	3	DC	S2.6M
XYZ3_CGAGGAATCGTAGCTA-1	XYZ3	2012	860	6M	-0.0659978740889234	0.0227015523906117	13.1212723658052	9.04572564612326	0	1	TC	S2.6M
XYZ3_CGAGGCTAGATCCCAT-1	XYZ3	10089	2429	6M	-0.0627063936034046	0.0032895006605627	4.52968579641193	16.1462979482605	0	3	DC	S2.6M
XYZ3_CGAGTTAAGCAACCAG-1	XYZ3	26338	3845	6M	-0.0184260000235675	0.0114810209473689	3.18930822385906	31.4374667780393	0.00379679550459412	2	Mø	S2.6M
XYZ3_CGAGTTATCGTTCATT-1	XYZ3	2113	660	6M	-0.0453232113304628	-0.013098963670279	13.961192617132	30.430667297681	0	2	Mø	S2.6M
XYZ3_CGATGCGGTGATTCTG-1	XYZ3	6264	1972	6M	-0.0676443144034138	0.00164624473462682	5.18837803320562	22.3818646232439	0	2	Mø	S2.6M
XYZ3_CGCAGGTAGGGTCACA-1	XYZ3	2309	987	6M	-0.0396745287908879	-0.00576586696738325	3.55132091814638	14.3352100476397	0	0	MC	S2.6M
XYZ3_CGCATAAGTCTTTATC-1	XYZ3	11856	3648	6M	-0.0808756890473372	-0.0336974487534973	7.51518218623482	12.137314439946	0.00843454790823212	2	Mø	S2.6M
XYZ3_CGCATGGGTACGTGTT-1	XYZ3	13671	2422	6M	-0.0562988933740872	-0.0132865013116749	3.45256382122742	27.0792187842879	0.00731475385853266	3	DC	S2.6M
XYZ3_CGCATGGTCACTAGCA-1	XYZ3	5534	1911	6M	0.110321165812879	0.0222763014305304	6.46910010842067	24.7199132634622	0.0180701120346946	1	TC	S2.6M
XYZ3_CGCCATTAGCGAGAAA-1	XYZ3	1384	569	6M	0.00324561973370927	-0.025635727050496	3.90173410404624	17.8468208092486	0	0	MC	S2.6M
XYZ3_CGCGTGAAGCACTCTA-1	XYZ3	15858	3056	6M	0.0293783327289038	0.00567251869957869	6.53928616471182	17.284651280111	0.00630596544330937	3	DC	S2.6M
XYZ3_CGGAACCAGAGTCGAC-1	XYZ3	8215	2632	6M	-0.0490118808298837	-0.00579251775966635	3.50578210590383	23.0675593426659	0.0121728545343883	4	NK	S2.6M
XYZ3_CGGAACCCAGAGGACT-1	XYZ3	2768	1014	6M	0.0304857796371434	0.062453974804337	7.00867052023121	25.8670520231214	0	1	TC	S2.6M
XYZ3_CGGAACCGTCAAGCGA-1	XYZ3	2266	653	6M	-0.0444251793396871	0.0992529544203999	11.6063548102383	26.4783759929391	0	0	MC	S2.6M
XYZ3_CGGAACCGTGGCTTAT-1	XYZ3	20563	4198	6M	-0.083372381715916	-0.0611846437765754	4.82419880367651	17.1813451344648	0	3	DC	S2.6M
XYZ3_CGGAGAACAACTCCCT-1	XYZ3	3728	1030	6M	0.0169954844342914	-0.054376865138434	10.5150214592275	19.6888412017167	0	0	MC	S2.6M
XYZ3_CGGGCATTCCTACACC-1	XYZ3	3137	1088	6M	-0.0387816833328325	-0.00693526151919691	5.38731271915843	21.2304749760918	0	0	MC	S2.6M
XYZ3_CGGGTCAAGCGACATG-1	XYZ3	6865	1810	6M	-0.0194157622055813	-0.0575241165865338	7.85142024763292	21.3838310269483	0	2	Mø	S2.6M
XYZ3_CGGGTCAGTACGTACT-1	XYZ3	3949	1230	6M	0.0623935419098845	0.0224060704065835	7.44492276525703	13.142567738668	0	0	MC	S2.6M
XYZ3_CGGGTCATCGAGAATA-1	XYZ3	2587	1031	6M	-0.0298860927192941	-0.0262924945023714	4.21337456513336	14.4182450715114	0	0	MC	S2.6M
XYZ3_CGGGTGTAGACGCAGT-1	XYZ3	5090	1619	6M	0.049412160600723	-0.0649624595897456	3.65422396856582	32.9666011787819	0	1	TC	S2.6M
XYZ3_CGGGTGTTCAAAGCCT-1	XYZ3	1970	703	6M	0.00796910391767332	0.00713000525842642	14.010152284264	21.9289340101523	0.050761421319797	0	MC	S2.6M
XYZ3_CGGGTGTTCCGAGTGC-1	XYZ3	14141	2928	6M	-0.0443868266305939	-0.0581865984781907	3.70553709072909	21.2573368220069	0	3	DC	S2.6M
XYZ3_CGGTCAGAGCCGTCGT-1	XYZ3	3359	1102	6M	-0.0341101130992887	-0.0156808086534047	4.22744864543019	32.9264662101816	0	3	DC	S2.6M
XYZ3_CGGTCAGCACCCTATC-1	XYZ3	4447	1525	6M	-0.0129456896104792	-0.0058219275708645	6.13897009219699	21.6100742073308	0	0	MC	S2.6M
XYZ3_CGGTCAGGTGAGCGAT-1	XYZ3	3284	1007	6M	-0.00288064662856152	-0.0595917433728266	8.89159561510353	19.183922046285	0	0	MC	S2.6M
XYZ3_CGTAAGTAGGTGGCTA-1	XYZ3	5115	1615	6M	-0.00413279969092718	0.0122920820726073	7.8396871945259	13.6656891495601	0	0	MC	S2.6M
XYZ3_CGTAATGGTGCTTATG-1	XYZ3	1643	585	6M	-0.0387306298255226	0.0220843927368853	6.69506999391357	30.4321363359708	0	0	MC	S2.6M
XYZ3_CGTAATGTCCCTTCCC-1	XYZ3	2966	1006	6M	-0.0781855012683483	0.0137723086550988	5.7316250842886	15.3405259608901	0	0	MC	S2.6M
XYZ3_CGTAGTAGTGGACCAA-1	XYZ3	3879	1200	6M	-0.0734864182516328	-0.0408443876979966	2.2944057746842	20.2887342098479	0	0	MC	S2.6M
XYZ3_CGTCCATCAGCTATTG-1	XYZ3	14837	2835	6M	-0.0641336167068886	-0.0494919171856556	5.62108242906248	18.089910359237	0.0673990698928355	3	DC	S2.6M
XYZ3_CGTGAATAGGATTTCC-1	XYZ3	7527	1952	6M	-0.00880443550448261	0.0873081397025264	4.7163544572871	17.7627208715292	0	2	Mø	S2.6M
XYZ3_CGTGCTTTCGAACACT-1	XYZ3	10877	2369	6M	-0.0597341091976851	0.0285746029988871	3.6682908890319	14.4065459225889	0	3	DC	S2.6M
XYZ3_CGTGTCTTCGTCCATC-1	XYZ3	7908	2716	6M	-0.0677860314890834	-0.0488249396995496	3.28780981284775	11.4820435002529	0	3	DC	S2.6M
XYZ3_CGTTCTGGTGTTCGAT-1	XYZ3	6798	1980	6M	-0.0564834608246936	0.0302099242982021	4.97205060311856	29.994115916446	0	1	TC	S2.6M
XYZ3_CTAACCCCAGCACCCA-1	XYZ3	978	525	6M	-0.000645981243560384	0.0983836489478874	6.13496932515337	20.5521472392638	0.102249488752556	0	MC	S2.6M
XYZ3_CTAAGTGGTCCAGTTA-1	XYZ3	3484	933	6M	-0.0347198308089345	0.0145834123411088	7.49138920780712	21.211251435132	0	0	MC	S2.6M
XYZ3_CTACCCAAGACCATAA-1	XYZ3	1980	843	6M	-0.0745035948374099	-0.0449064091350954	11.010101010101	20	0	0	MC	S2.6M
XYZ3_CTACCCATCAGCTTCC-1	XYZ3	2869	991	6M	-0.0337660430224352	0.0177393800095349	6.41338445451377	20.2858138724294	0	0	MC	S2.6M
XYZ3_CTACCCATCTCGGCTT-1	XYZ3	7637	2049	6M	-0.032586520469317	-0.0187131702274221	4.11156213172712	31.3342935707739	0	1	TC	S2.6M
XYZ3_CTACCTGAGTATCTGC-1	XYZ3	2968	848	6M	-0.0127069972917391	0.0109491963400604	14.0161725067385	19.2722371967655	0	2	Mø	S2.6M
XYZ3_CTACCTGAGTCATGAA-1	XYZ3	1428	600	6M	-0.00406265184888757	-0.0239212333013342	3.43137254901961	24.5798319327731	0	2	Mø	S2.6M
XYZ3_CTACCTGCAGGAATAT-1	XYZ3	1994	822	6M	-0.0717803532864077	0.0130268313553413	5.16549648946841	23.9217652958877	0	0	MC	S2.6M
XYZ3_CTACTATCAATTTCCT-1	XYZ3	9289	2853	6M	-0.0533440608733878	-0.0381541071563864	7.9664118850253	13.672085262138	0	3	DC	S2.6M
XYZ3_CTACTATTCCTCACGT-1	XYZ3	2577	1094	6M	0.000397602041288886	0.0474053231131546	3.06558013193636	11.1757857974389	0	0	MC	S2.6M
XYZ3_CTAGACAAGTAAATGC-1	XYZ3	9023	2200	6M	-0.0848656823510649	0.013649896315206	5.03158594702427	13.0776903468913	0.0110827884295689	2	Mø	S2.6M
XYZ3_CTAGGTAAGCGTGAGT-1	XYZ3	7338	1996	6M	-0.0751543587756535	0.011718453592217	7.97219950940311	9.77105478331971	0	2	Mø	S2.6M
XYZ3_CTATCCGAGAGAGAAC-1	XYZ3	11297	2319	6M	-0.0170629641922513	-0.0282668526108937	5.06329113924051	20.3239798176507	0.0088519075860848	3	DC	S2.6M
XYZ3_CTATCCGGTACACTCA-1	XYZ3	8295	2287	6M	0.00622016075839053	0.0476954497915224	1.77215189873418	25.581675708258	0	1	TC	S2.6M
XYZ3_CTATCCGTCAACGTGT-1	XYZ3	7729	1971	6M	0.00230984315647868	0.0126223909902448	5.18825203777979	15.6682623884073	0.0129382843834907	3	DC	S2.6M
XYZ3_CTATCTACAACTCCCT-1	XYZ3	2726	959	6M	-0.0776560238734354	-0.0570295895431123	9.46441672780631	20.1760821716801	0	0	MC	S2.6M
XYZ3_CTATCTAGTGCCGTTG-1	XYZ3	8306	2324	6M	-0.0235822732561419	0.0504825549826143	4.43053214543703	29.2679990368408	0	1	TC	S2.6M
XYZ3_CTATCTATCATTTGCT-1	XYZ3	5394	1405	6M	-0.0202345481784049	0.0747511198915129	5.3578049684835	16.2031887282165	0	0	MC	S2.6M
XYZ3_CTATCTATCGTTATCT-1	XYZ3	2073	720	6M	-0.0181775146689558	-0.0376268863523815	6.89821514712976	19.0062711046792	0	0	MC	S2.6M
XYZ3_CTCAACCTCAATCTCT-1	XYZ3	8500	2488	6M	-0.0541612942221808	-0.0277428392176578	1.97647058823529	21.4823529411765	0	4	NK	S2.6M
XYZ3_CTCAACCTCGGCCTTT-1	XYZ3	8758	2749	6M	0.0341373905986342	-0.0864461600472218	2.7403516784654	24.1493491664764	0.0114181319936058	4	NK	S2.6M
XYZ3_CTCAAGATCGTTGTTT-1	XYZ3	13825	2260	6M	-0.0333362717571764	-0.0017424504567079	3.89150090415913	30.3508137432188	0.00723327305605787	2	Mø	S2.6M
XYZ3_CTCAATTAGCCATTGT-1	XYZ3	2160	807	6M	0.0166412622653842	-0.0136798698915077	5.74074074074074	22.6851851851852	0	0	MC	S2.6M
XYZ3_CTCACTGAGTGATTCC-1	XYZ3	7278	1855	6M	-0.0513922589944827	0.0186362099070792	1.99230557845562	11.5141522396263	0	2	Mø	S2.6M
XYZ3_CTCACTGCATTGAAAG-1	XYZ3	4038	1308	6M	0.00183952870641169	-0.0442235303987789	8.345715700842	17.3600792471521	0	0	MC	S2.6M
XYZ3_CTCACTGGTGAGCGAT-1	XYZ3	1872	750	6M	-0.0605727698692957	-0.035575116830072	8.22649572649573	24.6260683760684	0.0534188034188034	0	MC	S2.6M
XYZ3_CTCACTGTCTACGGGC-1	XYZ3	6357	2689	6M	-0.0917263957827494	-0.0838869788785579	10.7597923548844	9.12380053484348	0.0314613811546327	2	Mø	S2.6M
XYZ3_CTCACTGTCTGAGGTT-1	XYZ3	1712	700	6M	0.0304121067506937	-0.00589208445067371	3.91355140186916	23.481308411215	0	0	MC	S2.6M
XYZ3_CTCAGGGCAACTCGTA-1	XYZ3	3370	1158	6M	-0.0850238730923018	-0.0189564163377631	4.21364985163205	16.2314540059347	0	0	MC	S2.6M
XYZ3_CTCAGTCGTACCATAC-1	XYZ3	4617	1623	6M	-0.0695532251145435	-0.0328599460512915	4.93827160493827	16.3526099198614	0.0216590859865714	0	MC	S2.6M
XYZ3_CTCATCGAGCCTCATA-1	XYZ3	1116	506	6M	-0.0597988120346529	0.0548792995366587	6.89964157706093	16.3082437275986	0.0896057347670251	0	MC	S2.6M
XYZ3_CTCATCGCATGTGGCC-1	XYZ3	5102	1636	6M	-0.0563573035900311	-0.0112690541062223	4.97843982751862	23.7553900431203	0	1	TC	S2.6M
XYZ3_CTCATTAAGGGATCGT-1	XYZ3	1421	569	6M	-0.0556255062185161	-0.0609279995552954	3.94088669950739	19.3525686136524	0	0	MC	S2.6M
XYZ3_CTCCAACTCCGGCAGT-1	XYZ3	989	560	6M	-0.0528978747288322	0.0233188626818637	2.62891809908999	25.3791708796764	0.101112234580384	2	Mø	S2.6M
XYZ3_CTCCACAAGTAACCTC-1	XYZ3	12390	2590	6M	-0.0407974843644728	-0.060031393453917	4.58434221146086	22.364810330912	0.0242130750605327	3	DC	S2.6M
XYZ3_CTCCACATCTTCTGTA-1	XYZ3	999	512	6M	0.00443848635143906	-0.0623419641023548	4.6046046046046	16.016016016016	0	0	MC	S2.6M
XYZ3_CTCCATGTCACCGGTG-1	XYZ3	10624	2256	6M	-0.0879914920893189	0.0285948301261336	4.67808734939759	13.4506777108434	0	3	DC	S2.6M
XYZ3_CTCCCTCTCCGCTGTT-1	XYZ3	3316	1092	6M	-0.0392753183840799	-0.0615247081276579	4.67430639324487	15.8624849215923	0.060313630880579	0	MC	S2.6M
XYZ3_CTCCGATGTTTCGTAG-1	XYZ3	5906	1765	6M	0.00150536354269684	0.0572480614669552	4.45309854385371	25.8719945817812	0	4	NK	S2.6M
XYZ3_CTCCTCCAGATACCAA-1	XYZ3	10290	2599	6M	-0.0535868260627343	-0.0835717769575749	6.20991253644315	19.7181729834791	0	0	MC	S2.6M
XYZ3_CTCCTCCCACGACAAG-1	XYZ3	2573	898	6M	-0.0332589369709988	0.0694598774448769	2.83715507190051	19.5880295375049	0	0	MC	S2.6M
XYZ3_CTCCTCCGTACCCACG-1	XYZ3	9141	2353	6M	-0.0090443007109378	0.000686271820147702	2.02384859424571	34.3288480472596	0.0109397221310579	4	NK	S2.6M
XYZ3_CTCCTTTGTAATGTGA-1	XYZ3	5962	2276	6M	-0.0566841919020144	-0.0835389873356895	10.0805098960081	14.709828916471	0	2	Mø	S2.6M
XYZ3_CTCTGGTGTAGCGCTC-1	XYZ3	1692	626	6M	-0.0428610826147733	-0.0307626022028236	13.6524822695035	26.3002364066194	0	0	MC	S2.6M
XYZ3_CTCTGGTGTGTCATCA-1	XYZ3	8932	2216	6M	-0.0532882577957783	-0.0538608146265603	7.63546798029557	10.0985221674877	0	2	Mø	S2.6M
XYZ3_CTCTGGTTCAAGGAGC-1	XYZ3	5790	1671	6M	0.0478940890681353	0.0423258178073819	3.16062176165803	35.2504317789292	0	1	TC	S2.6M
XYZ3_CTGAATGCACATTCGA-1	XYZ3	10545	2156	6M	-0.0569747521458539	0.0847595379317648	5.23470839260313	15.5713608345187	0	3	DC	S2.6M
XYZ3_CTGAATGGTATCCCAA-1	XYZ3	2950	1000	6M	-0.00636400443639508	0.0365239342673457	17.3898305084746	21.864406779661	0	0	MC	S2.6M
XYZ3_CTGAGCGAGAGGGTAA-1	XYZ3	4072	1348	6M	-0.0470781511725042	0.0308115615520218	3.68369351669941	25.147347740668	0.0245579567779961	1	TC	S2.6M
XYZ3_CTGAGGCAGGTTGTTC-1	XYZ3	4206	1317	6M	-0.0791654776706365	-0.00418589746987209	12.4108416547789	5.80123632905373	0	3	DC	S2.6M
XYZ3_CTGATCCGTCGTTGCG-1	XYZ3	11075	2811	6M	0.036784042816391	0.0579053612128107	4.19864559819413	16.5056433408578	0	3	DC	S2.6M
XYZ3_CTGCCATCAATTTCGG-1	XYZ3	1402	552	6M	0.0396797627929716	0.00811317863897024	8.84450784593438	17.9029957203994	0	0	MC	S2.6M
XYZ3_CTGCCATCAGCACACC-1	XYZ3	13182	3061	6M	-0.0053923566138885	0.066068876377654	4.10408132301623	14.4060081929904	0	3	DC	S2.6M
XYZ3_CTGCCTAAGCGATGAC-1	XYZ3	6905	2050	6M	-0.0145759384241467	0.0188482941103997	4.17089065894279	25.9232440260681	0.0289645184648805	1	TC	S2.6M
XYZ3_CTGCCTAGTACTTCCC-1	XYZ3	2535	906	6M	-0.0302889427643368	-0.0136579999950093	7.65285996055227	18.698224852071	0	0	MC	S2.6M
XYZ3_CTGCGAGCATAGAAAC-1	XYZ3	4573	1516	6M	-0.0304251103760589	0.0141350988698504	3.73933960201181	23.3326044172316	0.0218674830527006	4	NK	S2.6M
XYZ3_CTGGACGGTCATAGTC-1	XYZ3	5093	1633	6M	-0.0207992149241445	0.000644834368536157	5.89043785588062	29.5503632436678	0	1	TC	S2.6M
XYZ3_CTGGACGGTTCCCACT-1	XYZ3	8686	2435	6M	-0.0876010701379121	0.0119385021176127	5.10016117890859	11.7660603269629	0	2	Mø	S2.6M
XYZ3_CTGGTCTAGGTTACAA-1	XYZ3	1831	765	6M	0.114465323161603	0.0442490791330434	3.76843255051884	16.00218459858	0	0	MC	S2.6M
XYZ3_CTGGTCTTCGACGACC-1	XYZ3	2186	790	6M	-0.0732510137772016	-0.0251636608447525	6.72461116193962	18.252516010979	0.0457456541628545	0	MC	S2.6M
XYZ3_CTGTATTAGCTGACAG-1	XYZ3	5661	1738	6M	-0.0552590812077879	-0.0260431022136575	3.79791556262144	13.4251898957781	0	0	MC	S2.6M
XYZ3_CTGTATTCATCTCAAG-1	XYZ3	6091	2055	6M	-0.0657714091696782	-0.0105452951855545	2.64324413068462	22.7220489246429	0	1	TC	S2.6M
XYZ3_CTGTGGGGTCCGGTGT-1	XYZ3	1591	643	6M	-0.0507346612803135	-0.0360886121924509	10.8108108108108	16.4047768698931	0	0	MC	S2.6M
XYZ3_CTTAGGAGTGTGTCCG-1	XYZ3	4656	1650	6M	0.000881693684304699	-0.0361183298269829	5.11168384879725	26.3316151202749	0	1	TC	S2.6M
XYZ3_CTTAGGAGTTACCCAA-1	XYZ3	3723	1130	6M	-0.0453267126067647	-0.0267375204443321	10.4485629868386	19.41982272361	0	0	MC	S2.6M
XYZ3_CTTAGGATCTCATTGT-1	XYZ3	3920	1415	6M	0.0191437668955459	-0.0321465688374558	3.8265306122449	27.780612244898	0	1	TC	S2.6M
XYZ3_CTTCAATAGAAACTCA-1	XYZ3	2320	900	6M	-0.0689563223179919	-0.014482927090083	8.75	21.6379310344828	0	0	MC	S2.6M
XYZ3_CTTCAATCAATGACCT-1	XYZ3	2619	761	6M	-0.0645160144198258	3.71545705809967e-05	7.36922489499809	24.8568155784651	0	0	MC	S2.6M
XYZ3_CTTCCTTCAACAGATA-1	XYZ3	2392	851	6M	-0.060104689152734	-0.0160478819593728	3.6371237458194	16.680602006689	0	0	MC	S2.6M
XYZ3_CTTCGGTTCTGATTCT-1	XYZ3	9455	2242	6M	-0.0896322578551967	0.0606199367153598	8.49286092014807	10.2485457429931	0	2	Mø	S2.6M
XYZ3_CTTCTAATCCCATAGA-1	XYZ3	2097	1102	6M	-0.0158042802779378	0.00205860754190292	6.05627086313782	11.8741058655222	0	4	NK	S2.6M
XYZ3_CTTCTCTCACCTCTAC-1	XYZ3	3892	1319	6M	0.025309310100863	0.132378832099438	4.34224049331963	20.2466598150051	0	0	MC	S2.6M
XYZ3_CTTCTCTCAGGACGAT-1	XYZ3	7188	2301	6M	-0.075795240901799	-0.0416934678157169	6.76126878130217	6.60823594880356	0.0695603784084585	2	Mø	S2.6M
XYZ3_CTTCTCTCATTCGATG-1	XYZ3	11643	2291	6M	-0.0443034419685216	0.0122107167301012	3.0662200463798	14.6697586532681	0	3	DC	S2.6M
XYZ3_CTTGAGAAGCCTTGAT-1	XYZ3	1711	739	6M	-0.0140346032592807	0.0284308913581256	8.88369374634717	23.3781414377557	0	0	MC	S2.6M
XYZ3_CTTGAGATCAGCTAGT-1	XYZ3	5332	1631	6M	-0.0676783622951908	-0.0184189063535202	3.75093773443361	34.6961740435109	0.018754688672168	4	NK	S2.6M
XYZ3_CTTGATTAGTGCGCTC-1	XYZ3	5103	1663	6M	-0.0851039661821576	0.0304396910261029	6.07485792670978	24.5541838134431	0.0195963158926122	1	TC	S2.6M
XYZ3_CTTGATTAGTTTGCTG-1	XYZ3	2611	1054	6M	-0.0814856875173313	-0.0209461983763381	7.39180390654921	17.6560704710839	0	0	MC	S2.6M
XYZ3_CTTGATTGTGACAACG-1	XYZ3	1490	657	6M	-0.0164874756149478	-0.0299357084994946	3.6241610738255	19.1946308724832	0.134228187919463	0	MC	S2.6M
XYZ3_CTTGATTTCCCGAGAC-1	XYZ3	4451	1660	6M	-0.0397515430605149	-0.0701142783117396	9.36868119523703	16.2210739159739	0	2	Mø	S2.6M
XYZ3_CTTTCAACATCGCCTT-1	XYZ3	4035	1463	6M	-0.0555531032923185	0.00843309377783774	9.81412639405204	23.3457249070632	0.0247831474597274	4	NK	S2.6M
XYZ3_CTTTCAAGTAGGCTCC-1	XYZ3	5615	1861	6M	-0.0402147618585578	-0.0640401600121394	2.47551202137133	28.1389136242208	0.0178094390026714	4	NK	S2.6M
XYZ3_CTTTCGGCAGCAGACA-1	XYZ3	1803	698	6M	-0.0130370494427311	-0.0248897714243348	21.9633943427621	10.5934553521908	0	2	Mø	S2.6M
XYZ3_CTTTCGGGTAGATTGA-1	XYZ3	1314	552	6M	-0.0530587637588645	0.0139112429866604	11.2633181126332	20.9284627092846	0	0	MC	S2.6M
XYZ3_GAAATGAGTCCATACA-1	XYZ3	8517	2372	6M	-0.0434950592407418	-0.0101047964963825	9.70999178114359	13.4789245039333	0	3	DC	S2.6M
XYZ3_GAAATGATCCGTGGCA-1	XYZ3	3065	1207	6M	-0.0240306613164587	0.0108797910974104	5.54649265905383	15.0734094616639	0	0	MC	S2.6M
XYZ3_GAAATGATCTAATTCC-1	XYZ3	4316	1721	6M	-0.0755007346883942	0.0049180505421817	3.33642261353105	19.9258572752549	0	0	MC	S2.6M
XYZ3_GAACACTAGCTGTGCC-1	XYZ3	1535	679	6M	-0.023651869332908	-0.0383271261034198	9.64169381107492	17.328990228013	0	0	MC	S2.6M
XYZ3_GAACACTGTACTGGGA-1	XYZ3	3135	1106	6M	0.0550873737167195	-0.0670361891857372	4.688995215311	26.88995215311	0	0	MC	S2.6M
XYZ3_GAACACTGTCACCTTC-1	XYZ3	1403	594	6M	0.00888495702977347	-0.0634435527151677	9.90734141126158	13.399857448325	0	0	MC	S2.6M
XYZ3_GAACACTTCGATTGGT-1	XYZ3	3188	1228	6M	-0.0204976064929603	0.0809979225217302	4.57967377666248	19.1969887076537	0	5	Treg	S2.6M
XYZ3_GAACACTTCTCGGTAA-1	XYZ3	1358	546	6M	0.0010852672751894	-0.0539763636093019	11.2665684830633	16.7157584683358	0	0	MC	S2.6M
XYZ3_GAACGTTAGATCACCT-1	XYZ3	6284	2117	6M	-0.0678512831568294	-0.0546473316691808	9.29344366645449	17.982176957352	0.0159134309357097	3	DC	S2.6M
XYZ3_GAAGCCCCAAGAGGCT-1	XYZ3	11881	2433	6M	-0.0729910198060593	-0.00865119834818177	6.18634795050922	16.7241814662065	0	3	DC	S2.6M
XYZ3_GAAGCCCCAGAACTTC-1	XYZ3	1564	614	6M	-0.0151154143385356	-0.0595773860741473	6.52173913043478	11.7647058823529	0.0639386189258312	0	MC	S2.6M
XYZ3_GAAGCCCGTGCCCAGT-1	XYZ3	3050	992	6M	-0.00215035982594391	0.0129581890256228	5.67213114754098	30.6229508196721	0	1	TC	S2.6M
XYZ3_GAAGCCCTCTGGAAGG-1	XYZ3	1635	628	6M	-0.000906006220868449	0.0561436910300602	7.64525993883792	19.9388379204893	0	0	MC	S2.6M
XYZ3_GAAGCGACAAGTCCCG-1	XYZ3	1882	612	6M	-0.0555583082814017	-0.0500761284083978	5.47290116896918	22.9011689691817	0	0	MC	S2.6M
XYZ3_GAAGGGTCAGAGTTCT-1	XYZ3	1123	514	6M	-0.0438267554071311	-0.0661597728085918	5.78806767586821	18.6108637577916	0.0890471950133571	0	MC	S2.6M
XYZ3_GAAGGGTCATGGCCCA-1	XYZ3	3736	1165	6M	-0.040955638887922	0.000771269488184387	6.37044967880086	25.9903640256959	0	2	Mø	S2.6M
XYZ3_GAAGTAACATAATCCG-1	XYZ3	8906	1892	6M	-0.0210601391406249	-0.0144549307354414	5.16505726476533	19.1219402649899	0.0112283853581855	3	DC	S2.6M
XYZ3_GAATCACCACTAACGT-1	XYZ3	10777	2110	6M	-0.0312174016844766	-0.0256415451918126	4.6209520274659	19.2725248213789	0.0185580402709474	3	DC	S2.6M
XYZ3_GAATCACGTAGGCTCC-1	XYZ3	1225	513	6M	0.00458801883509426	-0.0696290327172439	10.6938775510204	24	0.0816326530612245	2	Mø	S2.6M
XYZ3_GACACGCTCGTTGTAG-1	XYZ3	7252	2207	6M	-0.120420002681569	-0.0299087982034091	9.30777716492002	7.79095421952565	0	2	Mø	S2.6M
XYZ3_GACAGCCAGACCAACG-1	XYZ3	8754	2771	6M	-0.115096422444648	-0.0409713192163423	5.95156499885766	15.7756454192369	0	3	DC	S2.6M
XYZ3_GACAGCCAGATTGACA-1	XYZ3	2237	729	6M	-0.0608083381882416	-0.0146358262445924	6.61600357621815	23.6924452391596	0	0	MC	S2.6M
XYZ3_GACCAATTCCCATAGA-1	XYZ3	11347	2467	6M	-0.0502205008344468	0.0539112202966942	5.05860579888957	16.6563849475632	0	3	DC	S2.6M
XYZ3_GACCCAGGTCGACGCT-1	XYZ3	1181	543	6M	-0.0535116397629065	0.0312379175598047	5.41913632514818	25.6562235393734	0	0	MC	S2.6M
XYZ3_GACCGTGTCATCGCTC-1	XYZ3	1295	562	6M	-0.0458695127919327	-0.0501513635302208	8.88030888030888	24.4787644787645	0.0772200772200772	0	MC	S2.6M
XYZ3_GACCGTGTCCATTGTT-1	XYZ3	1068	609	6M	-0.0625084030565403	0.0126408613163179	3.08988764044944	16.1048689138577	0	0	MC	S2.6M
XYZ3_GACCGTGTCTAGGCAT-1	XYZ3	19551	2867	6M	-0.0639672905218412	0.0766177619476359	3.90261367704977	28.3105723492404	0.0204593115441665	2	Mø	S2.6M
XYZ3_GACCTTCTCCTGTTAT-1	XYZ3	3023	1055	6M	-0.00198394646951684	-0.0896764523431597	13.463446907046	16.242143565994	0.0330797221303341	0	MC	S2.6M
XYZ3_GACCTTCTCTCGTCGT-1	XYZ3	6695	2032	6M	0.0188053895101255	-0.0240086055794966	3.12173263629574	26.2882748319642	0	4	NK	S2.6M
XYZ3_GACGCTGGTAGACACG-1	XYZ3	8982	2390	6M	-0.0111204812832835	-0.0487274514484808	6.90269427744378	20.2182142061902	0	0	MC	S2.6M
XYZ3_GACGCTGTCCTATTGT-1	XYZ3	2403	832	6M	0.0171923912128083	-0.00396098270996006	5.86766541822722	19.7253433208489	0	0	MC	S2.6M
XYZ3_GACGTTATCAGTGGGA-1	XYZ3	5492	1703	6M	-0.0467622669247776	0.045858564286651	3.1864530225783	34.0495265841224	0	1	TC	S2.6M
XYZ3_GACGTTATCCAGTACA-1	XYZ3	5167	1656	6M	-0.0609229880487899	-0.00507111139968071	4.45132572092123	29.7851751499903	0	1	TC	S2.6M
XYZ3_GACTATGTCCATCTCG-1	XYZ3	1256	648	6M	-0.0682196753966975	-0.0785794538994171	10.1910828025478	16.0031847133758	0	0	MC	S2.6M
XYZ3_GACTCAACATGGGTCC-1	XYZ3	1913	786	6M	-0.0665510191338276	-0.0471837052213805	8.83429168844746	21.9027705175118	0	0	MC	S2.6M
XYZ3_GACTGATGTAGACGGT-1	XYZ3	20347	4092	6M	-0.0588306156974532	-0.0131905676917329	5.12114808079815	18.1156927311152	0	3	DC	S2.6M
XYZ3_GACTGATGTCCCGGTA-1	XYZ3	5381	1863	6M	-0.0648569850473256	0.0472217112373012	9.58929566994982	13.1759895930125	0.0557517190113362	0	MC	S2.6M
XYZ3_GACTGATGTTCTCGTC-1	XYZ3	8194	2604	6M	-0.0570108443103619	0.0405996352465553	3.74664388577008	11.6914815718819	0.0122040517451794	2	Mø	S2.6M
XYZ3_GACTTCCGTGGTAACG-1	XYZ3	2133	735	6M	0.0187295340562784	-0.0272930284291484	7.96999531176746	22.1284575714955	0	0	MC	S2.6M
XYZ3_GAGACCCAGCACTCCG-1	XYZ3	6092	1859	6M	0.00948089016899441	0.0336986380860741	4.97373604727512	28.9560078791858	0.0328299409061064	5	Treg	S2.6M
XYZ3_GAGACCCCATGTCGTA-1	XYZ3	6352	1878	6M	-0.0171331457200222	-0.011130196534037	4.73866498740554	33.3595717884131	0.0314861460957179	1	TC	S2.6M
XYZ3_GAGACCCGTGTTCGTA-1	XYZ3	12356	2274	6M	-0.0447253355324883	-0.0253793065813014	5.61670443509226	21.0909679507931	0.00809323405632891	3	DC	S2.6M
XYZ3_GAGACCCGTTCTCCTG-1	XYZ3	4441	1661	6M	-0.0783748034425979	-0.0956132504328889	10.5832019815357	13.532988065751	0.045034902049088	2	Mø	S2.6M
XYZ3_GAGACTTAGTAGTGCG-1	XYZ3	2774	920	6M	-0.0374263292057862	-0.014124119784176	6.81326604181687	19.6467195385725	0	0	MC	S2.6M
XYZ3_GAGGCAACATTGAGCT-1	XYZ3	3083	1118	6M	-0.0318254339201748	-0.0623513958971364	3.69769704832955	17.612714888096	0	0	MC	S2.6M
XYZ3_GAGGCCTGTGACTGAG-1	XYZ3	17878	3036	6M	-0.0840406938299458	-0.0403978412192425	5.71092963418727	17.0432934332699	0	3	DC	S2.6M
XYZ3_GAGGGTAGTACCAATC-1	XYZ3	5481	1506	6M	-0.00630715493242014	0.00257192216994594	3.37529647874475	33.7347199416165	0	1	TC	S2.6M
XYZ3_GAGGGTAGTAGATCCT-1	XYZ3	2627	1042	6M	0.111313854669999	0.0739836513897141	8.03197563760944	14.0464408070042	0	2	Mø	S2.6M
XYZ3_GAGGGTAGTGTTACAC-1	XYZ3	2124	877	6M	-0.0642564739904723	-0.0375349604660255	7.20338983050847	13.2768361581921	0	0	MC	S2.6M
XYZ3_GAGTCATGTCTCAGAT-1	XYZ3	2008	708	6M	-0.0613585393760909	-0.0492047517090496	3.03784860557769	19.8207171314741	0	0	MC	S2.6M
XYZ3_GAGTCATGTTGGGTTT-1	XYZ3	3735	1366	6M	0.0950114333613047	-0.00994943565727111	8.29986613119143	28.2730923694779	0.0267737617135207	1	TC	S2.6M
XYZ3_GAGTCTACAACCTATG-1	XYZ3	2293	863	6M	-0.0296071747375393	0.000989324349076323	5.6694286960314	20.3227213257741	0	0	MC	S2.6M
XYZ3_GAGTCTATCTGGACTA-1	XYZ3	4956	1477	6M	-0.0107410950977369	-0.0363262211828763	6.65859564164649	25.7465698143664	0.0201775625504439	1	TC	S2.6M
XYZ3_GAGTGAGCACCGTGGT-1	XYZ3	1746	811	6M	-0.0799984469008521	-0.0120574661059081	9.96563573883162	14.7193585337915	0.0572737686139748	0	MC	S2.6M
XYZ3_GAGTGTTCATGTGTCA-1	XYZ3	9036	2278	6M	-0.0769412189390933	0.0123380311863604	8.89774236387782	17.0097388224878	0.0110668437361664	2	Mø	S2.6M
XYZ3_GAGTTACAGCTGGCCT-1	XYZ3	4164	1387	6M	-0.0245020434865827	-0.0469038143394681	5.81171950048031	22.790585975024	0	0	MC	S2.6M
XYZ3_GAGTTACCAGTGGTGA-1	XYZ3	6046	1858	6M	0.0891981397753039	-0.00760862257454964	4.39960304333444	30.6152828316242	0.0165398610651671	1	TC	S2.6M
XYZ3_GAGTTACTCGAGAAAT-1	XYZ3	1382	570	6M	-0.0629597578239938	-0.0212281801380681	5.78871201157742	25.1085383502171	0.0723589001447178	0	MC	S2.6M
XYZ3_GAGTTTGTCCAAGCCG-1	XYZ3	3049	928	6M	-0.0297423933469316	-0.0403084172364805	4.78845523122335	41.9481797310594	0.0655952771400459	1	TC	S2.6M
XYZ3_GATCACAAGTGCTACT-1	XYZ3	28488	5082	6M	-0.0697382822474404	0.000367457485975609	3.90339792193204	18.270850884583	0	3	DC	S2.6M
XYZ3_GATCAGTCATTGAAGA-1	XYZ3	11196	2458	6M	-0.0926234107657701	0.0223104459608624	4.97499106823866	12.4419435512683	0	3	DC	S2.6M
XYZ3_GATCATGGTGAATGTA-1	XYZ3	3277	1038	6M	0.06914110030645	0.0357069645712485	6.62191028379616	36.0695758315533	0.122062862374123	1	TC	S2.6M
XYZ3_GATCATGTCGCTACGG-1	XYZ3	1725	614	6M	0.0345275601285543	0.0128712019880568	9.39130434782609	16.5797101449275	0.115942028985507	0	MC	S2.6M
XYZ3_GATCCCTAGTCTAGCT-1	XYZ3	16264	2922	6M	-0.0626156606676774	-0.0565228483558345	4.61756025577964	17.7508607968519	0.0553369404820462	3	DC	S2.6M
XYZ3_GATCGTACAATGAAAC-1	XYZ3	7439	2179	6M	-0.0401198929419176	0.0636247965206174	4.57050678854685	7.82363220863019	0.0134426670251378	2	Mø	S2.6M
XYZ3_GATCGTACATTGAAGA-1	XYZ3	11754	3059	6M	-0.0375170982709758	-0.0157631950759519	8.75446656457376	13.5783563042369	0	2	Mø	S2.6M
XYZ3_GATGACTGTAATTAGG-1	XYZ3	2146	824	6M	0.0994140913712623	-0.00628433637891426	5.26561043802423	15.3308480894688	0	0	MC	S2.6M
XYZ3_GATGACTGTGCCGTTG-1	XYZ3	2879	973	6M	0.0599239867114155	-0.0611059186707711	9.10038207711011	17.506078499479	0.0347342827370615	0	MC	S2.6M
XYZ3_GATGATCGTGAGGCAT-1	XYZ3	11742	3300	6M	-0.0369790585563303	-0.0779590082289826	6.08073582013286	20.0732413558167	0	3	DC	S2.6M
XYZ3_GATGATCTCCTGCTAC-1	XYZ3	14799	3079	6M	-0.0234374842703558	-0.00738556334302787	3.89215487532941	17.0349347928914	0	3	DC	S2.6M
XYZ3_GATGCTACAAACACCT-1	XYZ3	19610	3977	6M	-0.0722728047265015	-0.0531694148357229	4.66088730239674	11.5655277919429	0	3	DC	S2.6M
XYZ3_GATGCTACAGTCGTTA-1	XYZ3	2274	731	6M	-0.0179467716117566	0.0335244744131126	9.54265611257696	23.1310466138962	0	0	MC	S2.6M
[truncated: 544 more rows]
